# Supplementary material for: Transcriptomic Profiles of Brain Provide Insights into Molecular Mechanism of Feed Conversion Efficiency in Crucian Carp (Carassius auratus)
Source: Int J Mol Sci. 2018 Mar 14;19(3):858. doi: 10.3390/ijms19030858 (PMC5877719; doi:10.3390/ijms19030858)
Supplement: Supplementary file 1 [file ijms-19-00858-s001.zip › Table S1.xls]

## Sheet: Sheet2
	Table S1. 246 differentially expressed genes in comparison of the Low vs High feed conversion efficiency groups in brain samples of crucian carp.
	Gene ID	Tendency in High group	Fold change	P value	Gene name	Description	Sequence
	c424939.graph_c0	down	3.19921	1.57736e-08	Nr4a1	Nuclear receptor subfamily 4 group A member 1	AATGTGGTAACACAATAAGCATGGTTGCCCTTTCCAGCCAGACGGCTATCGAAGTTTTCTCAGAAATCTAAAAGGAACTAAAGAGATCTACACAGACTCTTTGGTCGGCAAATAAATTAATCTAGGTTCAGGTTAGGATGCGTTATTCAGCTCTTAAGACGTTTAATGTTTAGCAGCAATATCTACTGTATTGAAAAGTAGATGTTGTGATTCTGTTCTACAGAAATGACCTGTGTTCAAAGTCAACATGGAGTCCAGACCTATGAGAGCTCCCTCTTCAGCTCAGAGTTTTTGAATCCTGACTTCACCTCCAGGTTGGCCATGGATGTGACTGACCAGCGGGACCAGCTCTCCGCACCCTCCCTACCCAGCATCACCTCTCTGGTCGGCGGCTACGCT…
	c406285.graph_c0	up	4.37175	6.5926e-06	Guk1b	Guanylate kinase 1b	AATGTTCATTTTATTTTATTTCAGCTAACCCAAAGTGATATTATTTTATTTTCATTACAATTTTAGAAAAATGAAGGTGCCACTCAAACTAACCATTCAGTTGAATACATTCAAACCTGTAAAAGACTTACTGAGAGTCAAGCCTGCTGTAATAGCTTAGCTCTCTACAAATATCATACATATTAAAAAAAATCATTTCTCTACTATAACTAATATGCTGATGATAAACAAACTATCAATATCAACTGAACTCGTATCTATTACAGTTTTCTCCCTTCAGTATTCAAGTTGCAAACATGCTCGAGAGACTAAGAGAAGAGTCTTCAATTGAAGTGAGATGATTTTAACATACATGCATAGATTTTCTCTCATCCACAGAGAAAAGCTCTATAGCACGCT…
	c413158.graph_c0	down	2.92331	1.20876e-05	Abcb11	ATP binding cassette subfamily B member 11, bile salt export pump	AATGTGCAGAATTTTACAGATCTCTTTGTGGATAACTGCAGCGGCGCGACAGATCCAGATCATCAGGAATATGTATTTCAGGAAGGTCATGCGGATGGAGATCGGATGGTTCGACTGCACCTCGGTGGGAGAGCTCAATACGCGCATGTCTGATGACATCAACACGATAAACGATGCCATTGCCGATCAGGTGGGGATCTTCATCCAGCGCTTCACCACGTTTGTGTGTGGCTTCCTCATGGGTTTTGCGAAGGGCTGGAAACTAACGCTGGTCATCGTCTCAGTGTCTCCTCTCATCGGCGTCGGAGCGGGTCTCATGGCTCTGTTTGTGGCCAAGCTGACGGGAATGGAGCTGCAGGCGTACGCTAAAGCGGGTGCTGTTGCGGATGAGGTGTTATC…
	c394847.graph_c0	up	3.6052	6.28395e-05	Tgfa	Transforming growth factor alpha	GGCTGCTAATACAAAGGCAGAAGCTTTTAACCATGGTCCTTTATTTATTATACTGCAAACAGTTTTCATCCAGTGTAAATACCTTCTACAGGCCAAGCTCACAATGATTAGAAACAGGAGTCTGTCAATTTCAAGAAATCCCCTCAGATCTTGACCGCTAGTCCTGGCTAAGTCTAGCTATTTCTTGTCTTACACCATGTCTGCTTTTGTGCTCTCTTTAGATCAAAAGTGTGCCTTAAGGGAGGATAGAGTCTGAGAAAGGGGCAGCCTTGAAAAAATAAAATCTAAAGGGCTGTGATCTATGTACGAAATCTTCTAATTCTGATTGACTGAGAACTTAGAAATTATTTTCTATCTTCCACTTCTTCGGTTCTTCAAGATATCACAAATTTGGCTCCA…
	c353179.graph_c0	down	2.74295	0.00160526	Myh7	Myosin heavy chain, Myosin-7-like	GAAGAAGAACATGGAGCAGACCATTAAGGACCTGCAGCACCGCCTGGATGAAGCAGAACAAATTGCTATGAAAGGAGGAAAGAAACAAGTCCAGAAACTCGAGGCTAGGGTCAGAGAGCTGGAGGGTGAAGTTGAAGCTGAACAGAAGAAAAGCACTGAATCTATTAAGGGAATCCGTAAATATGAACGCCGCATCAAAGAACTTACGTATCAGGTGGTATTAGATTTAAGACTACGTGAGAAAATCTTTAAGTCTAATAAAGATCCGAACAAACGTACGCCAGATTAATCTTTAGTTGTATGAACCTAGACTGAAGAGGACCGTAAAAACGTAGCCCGTCTTCAGGATTTGGTTGATAAGCTGCAAATGAAAGTCAAAGCTTACAAAAAAGCTGCAGA…
	c399712.graph_c0	down	2.19201	0.00231579	Tacr2	Tachykinin receptor 2	CTGGAGAAATGAGAGGTGTCTCATACATGCAGACCTCACACATGCTCTAAATTGTAACATATTTCCATTAGTGTACGCTACAGGGGGTTGGCAATTATTAATGACAGCAAGCTGTTAACGCGTCAATTGCATGCCAATTCAATATTTTCCTTATCGCCAGCTTTAAGTAGAAGGAAAGCAGGATGCTGTGCGTCACAATGCGCGCTGGCAAAAGTGTCTCATGCAGCAGGCGGATTGGACACGAGGCGCACTGACCACACTTTGGAAAATGAACTGCTGCAAATGTCTAAACTACACAAGTTTACCAAGTCGTAGCGACAGCAGATCGAGTCTTTCACTGGAATAAGCATACAGATTAATTTAGCACTTATAGACAAATACAATGGATGCCACTTTGGA…
	c68261.graph_c0	down	2.1672	0.00321053	Tef1	Translation elongation factor 1-alpha	GGGGGTGAAATTTTGTGGTCTGCATTTCAAACTAATCGTAAGACAGAGTGACTACAGAGTGAGGAAAAACACGAGGGGGGGAAAAACAGATTTTTTGACTCCGCGAAAAATCGGAAAAACGCGGGCGGAAGGTGATGACTTCATATCAAAGCCATGCGGCGGGCCGTACGGCGACGACAAGCAATTACTTGCCGGCCTTAAGTGCGCTCTTTGTCGTTTTACCCTTACCGCCCTGAACCTTGCTCACCTGCTTGACTACACCAACAGCCACGGTTTGTCTCATATCCCTGACAGCGAAACGACCAAGAGGGGGGTACTCCTGGAAGGACTCGACGCACATGGGCTTGGTGGGGACCATCTTGACGAGAGCGGCGTCACCGGACTTGATGAACTTGGGGT…
	c359802.graph_c0	up	2.78266	0.00167105	Mgst 3	Microsomal glutathione S-transferase 3	CACTGGATTCTTACAATGAGATATTAGTGTTTTTCTAAATTTGCACAACAGAGAAAATAAAGGTGTGTTTATTTATCTTGCCATTTTCATAGAATGTAGAATTAGAATAGTACACATAATTTTCACTATTTAAAATATTTGGGCAATTTGACCCATTTCATTCCACAGTTGTATCCGAGCAGCGTTCTCCCAGTGTTCACTGTGCAAAGAAACAGACCCACCAAAGCAACCATACCGAACAACCCACGGTGGCGCTTCTTGGGCTTTCCGGTAGAGTATCCTTGAGCGTACAGCACCCGACTGACGATCCAGATCATTCCCAACACGCTGGCCAGGCGGGGATGCTGAATCCCTCCCACGGATAAATGAAACAGGAATGGCGACAAGAGTTCAACGGTG…
	c370890.graph_c0	up	2.57956	0.00177632	Xcr1	Chemokine C motif receptor 1	GTGTGTAGAGTGTAGAGACCTAATACATAGATATTTCTTCACCATTGGAGTAAATAAGCCTGCTGTGTCGATTCTGGGTTTCTGTGATGTTCTTACAGTAAGTAAATAACATTTTCTTCAAGTGGTTTCTGAATTTTATCCCCATAAAAACATAAAACACAGGGTTCAGGCAGCAGTGTGAGAAAGCCACCATCCGAGAGACATACATCAAATAGTCTATAGATTTACTCAGCTCACACTCAGTAAAAGGAGAGATATTCCATGAAATCAGAGAGTCCAGAAATATGGCCACGTTGTACGGCCCCCATCCCAAGAAGAAAAACACCACAATGAAGAGGATGAGCTGCACCGTCTTTCTACGAGTGTGAGATGTTGGTCGAAGCAGCCGTCCCAAGATCA…
	c417566.graph_c1	up	2.06276	0.00275	Dgkk	Diacylglycerol kinase kappa isoform X2	GGCCTCGAAGCTCAATCCAAATGTCCTTTACGTCCGCGAGCCCCGGGAGTCCCTGACCTCTCCGGACCTTCAAGCCGAGGCGGGTGACGAATCATCGGACAGTGATGGGGAGCCTGAGGAGACCTCGCACAAGCTCATCCGAAAAGTGTCCACTTCTGGTCAGATTCGAGCCAAGGTTGTCACTTTTTTTTTACTACTACAATTATGCTTAGTACATATTTATTTATTTGTTTTCTGTGAGAAAAGTGGCTGGAGTCGTACTTTGATACCCCAAAAGATGAAGTACTCATTAACAAGTGTGCACAAACACACACACAGAGACATTGTATAGTCAAAGCTGCAGAACATATTGATCCAGGGGACAGTCACTGATGGCTCAGAATCAGTCAATACTTGGCA…
	c344135.graph_c0	down	3.17783	0.00148684	Endog	Endonuclease G, mitochondrial, partial	GACCGAATAGCAAAAAGCTAAGAAAAGCAGTCGACATGCACAACTCCAATATTTTTCAAAAAGCCTCCATGTGAAACATTAAGACATTTACTGTCGGTTATTTTGAAGACAGTAATATATAACAGTTTTGAGATTTATTCAACTTTAACATACATGGGGTATGGTTTTAACCATTAGTATCACTAGTGAGATGATTGCAGGGTTTGTCAATCAAACTTTCCTCTTTTCATCTACAGATGGTCAGTTCTTCCTAACACACCTATAGGGGAAAATCAATGTGATGCTGTCTGTGTTATCATGTTAATATTGTGAGTTACTGTACACATGTCAGCACATGTACCAGTCATTATGAACATGGTGTGCTTATTCTGACTTGTGTTTTAACTGTACATGTCTCTC…
	c395611.graph_c0	down	2.23591	0.00219737	Qtf2f2b	General transcription factor IIF, polypeptide 2b	CAAATGGTCGCATGTTCAAAATATGATATGATAAACTATCCTGAGGTTACTTTGTCATAAAGTATGTCCACTACTTAGCGAACTGTATTTTTTTTGCACCCTTGAAGGAAAACGCAGAACAGAGACGTGACTTGATTCACCGAAAGAAAGTGAGCAAATGAATCTCTTCAGCAATGGATGAATGACTAATTTCATCGTTTATAATCTAGTCCTCCCGAGTTGTTGTTTGATATGTTGTTACCTTGGAATTGAACCACTGTGAAAATTAAATTTAATTTAAAAAAATATTTCTTTGTTTTCTTAGCAGCTGAATTTCCTTAAGTATGAATTTAGCTTTTATGTAGTTGTCATGGAAACATTCTGATTCCGAATAAAGCGGCAGGTACCTATGGCTGTTCA…
	c422471.graph_c0	down	2.1754	0.00286842	Htr7	5-hydroxytryptamine (serotonin) receptor 7	AATTCACAAAAATCCCAATTCATTCATCATTTATTTTAAATCTTTAAGGAAAATATGAGTGACATTAAAACATCTACTTAAAATCAAAACACACTGAATAGGTATCTTTACCTTTTTGTGCATCTACTTTTAATATTAACACAGGCCGACATAACTACAAAAGTCATTAAAAACTTGGCTATATTTTTATGCACAGGTGATTCTGAGGAACTCAAAAGAGTGAAGCTGATCACAACTGTAATTTCTCTCTGACATGTATGATAAATAAGAACAAGTGACATACAAGATCCAAGCAGAATCAAACTATAAATAGCTACCTTAAAAAAGAGTCAATCTCATCAGAATCCCTTTAATTACTGATCTGTGATCAGATTACATCTTGTTCTTTTTGGCTTAACC…
	c430529.graph_c1	down	2.38132	0.00305263	Myh	Myosin heavy chain, skeletal muscle	TGAGATGAACAAGAAGCGTGAAGCGGAATTCCAGAAGTTGCGTCGTGATCTGGAGGAGTCCACCTTGCAGCATGAAGCTACAGCTGCAGCTCTCCGAAAGAAGCAGGCAGACAGTGTAGCTGAACTCGGAGAACAGATCGACAACCTCCAGCGGGTCAAGCAGAAGCTGGAGAAGGAGAAGAGTGAATACAAGATGGAGATTGATGACTTGACAAGCAACATGGAGGCTGTGGCTAAAGCAAAGGCGAATTTAGAGAAGATGTGTCGTACCCTGGAAGACCAGCTGAGTGAAATCAAGACCAAGAGTGATGAAAATGTTCGTCAGCTGAATGACATGAATGCACAACGTGCAAGACTTCAGACTGAAAATGGTGAATTTAGCCGCCAACTGGAAGAGAA…
	c434630.graph_c2	down	2.47066	0.00311842	Cdcpcec1	Chromo domain-containing protein cec-1-like	GAAGGCAGTTTTCCATTCATCACCTCCCCGAATCCAAATGAGATTATAAGCGCTGCGTAGGCCCAGTTTGGTGAAGAATTTAGCAGTTCTCAGTTGTTGCATGTGCAAAGGGTACTAAGGGTAGTGGGTAACAACATTTCACAGTCATTTCATTGAGGCCACGGTAATCGAGGAACGGATGGAGACTGCCCTCCTTCTTCATGAAGAAAAACCCGGCTGACGCTGGGGAGGTTGAGGGGTGGATGAAACTTTTAGTCAGTTCCTCCTGAATGTAGTTGTTCATGACCTCGGATTCAGGTTGTGATAAGGGAAATATGCGGCCCTAGAGTCAGGCAGTAGGTTCATAGAATAGTCTGAGGGGCTGTGAGGAGGTAGTTGTTAGGCCTTGGTTTTGCTGAA…
	c352792.graph_c0	up	2.09185	0.00157895	Vdnccsa1b	Voltage-dependent N-type calcium channel subunit alpha-1B-like	GGTGAAGGAGGTCAGCCCCATGTCGGCTGCCAACATCTCAATAGCAGCTAAAGAGCAGCAGAGGTCATTGCAGAAGATGTCCATATGGGAGCAGCGCACCAACCAGCTGCGTCGACACAACCTGCGCAACAGCAGCGAGGCCCTTTACAGCGAACTAGAGCCTGAAGAGCGTCTGCGCTTGTCTTCGGTGCTCCATCTGCGGCCCGACATGAAGGCCCACCACGATCGGCCGCTGGTAGTGGAGCACCGAGACGGTGCTGTGGACAATTCTAGGACTGACAGAGATGGAGACACTGCAGACTGTCAGCAGTCCTCCGGCCACCCAAGGAAGCACCATCGATGTCGAGGAGAGAACGGAGATGCAGGAGAGGGGAGGCATCATAGACACCACAGCCGAAA…
	c418709.graph_c0	up	2.75975	0.00276316	Crebrtc2	CREB-regulated transcription coactivator 2-like	GATCCAGCTGGCCCAGATCTGATCCCTCTAGTTACAAAACACATGAAACAAGGGCCAGAATCAGCAGATAATCTCAGTATAAAGGAAATTAGATTCGGACAAGCACAAATTATATCTGTGAATTACATCGGTGAAGAAAAGAATGGACTTGTTTTGTGCAATTAACTATTTCAGTTTGCAAAAACAAAGACTGTGTCCAGTTTGCTTAAATAATGAAAATAATTTGGTGAAGGGTTAAATTTTCACTTAGAAATTGCTAGTGATTTCGCCATGATTGCAAAGAAATTACAAATAACATTGGATTAAATGTGAAATTTTGAGTTGGAAAGACCAATCAATTTCCATCAATAAACACATATCATACAAAGAGAGCATTCGGATGAGAATAGAAATAAAATT…
	c424205.graph_c0	up	2.0852	0.00290789	Nckap1	Nck-associated protein 1-like	AGACAAGATAAAAGGGAAAAAAAAAACATCTAAACTTTTTCAAAAACAGTCATTTGCTCAGAGGGGAATTTATATAAAATATATATAACCCCCAATTAAATAAATTTTCTTCCAATATTTTACACATCGTGATCAGTGATCTTGTTCTGTCTGCTACAGTATTTTTCTCTTTGTGTCCATCTTCAGCATCACTGGCCCCTATTAATGACCATTTACAGACTTAATATATTTACACATAAATTATATTTTGAAAAATTAATGTGTTGTAACACATTTTGTGCAAGTCCAGAACAGAGACAAGCTGCAATTGTCAAACGCGGTTGCCCATCATGTAAGTTCCTGGTAAGCTTTTTTGTCAGAGTAAGGGATTCCTACACTTTCGGTTCTTGAGGAGACATG…
	c340903.graph_c0	down	806.273	5.73735e-31	--	--	GGGATATTAAATTGAACTGTACTGAACTCAATTCATCAGCGGTTAGTGGACAATTACAATATTATATACTATTATAACATAGGATATTTTAATGTCTATCTACAAATATTAGTAGGTTAATATAAAAAATAAAAAAACGAAGTTAATTTACCAAACACAGCTTGTCCGTACACATTTTTCACCATCATGCCCCCAAATGTCTTCTTTAATCTTTCCAGCAATTTGTTGTTTTTCTTTTCATTATAGTGATGAATTATGTTCCTCATTTGAAAGAGATGGGTCGATGGCAAAGACATGTTCAAAAAGTAGTTGTTTTTTTTCATCTTTGCGAAGAGTTGCTCTGCAACCTGGCTGTTCACTTTGCCAGCCAATTGAGGTACTAGAGTGAGCTTCCTCAGC…
	c369407.graph_c0	up	Infinity	4.2169e-30	--	--	TTTCAATTTATGACTGAAATAAATACTTTCTTTTTTACTTTAATCTGCTTATTTTCTTTTTGCTCTCACTCTGAAGCCGGAGTCAGAAGTGTATCCTCAATGTAACTTTATTTAATGTTACCTTTTTTTTTAAAAATATCATCTTTTTCTTTGTTACTTCCCTTCCTGACCCCTAGACTGGGAGGAGAACGTAACAAGTGGGGGCTCGCCCATTCCCGTTAATAATAGTGTCAAGTCACTCGTATGTGGGTAAGTCGATTTTTTTTTCAAGGTGTTTGGCAGGGGTTTTTTTGTGTGTGGGAGGAAACTGTGGTAGTAAGATGGAGTTTGACTTGATTAAGTTCACTTTCTCTTCTACTACAGAAGTCTTTGAGCGTTGTAGGAAAGCGGATTTAATTT…
	c335697.graph_c0	up	288.33	9.24792e-24	Gin1	Gypsy retrotransposon integrase-like protein 1-like	CTTTAATGACATGACAAATGACAAACAATGCTGTTTACTCAAAAAGGCCTAGCAAACCTTGAAAAGTTGCATGTGTTCAAATCTGCTCTCTCTAATCATAGTAAGTGGTAATCATTAAGGAAATGTGTCCTTATTAAAGCCATTAAGCTAGTTTCATTCTGTCCTCATGACGAGTCCATACAGATGCTCCATATTAACAAAAAATGAATCAGTCAATTGACAAGCGTATATATTTCACCTTTTCACCCAACTTTGCGTAGTGAGTTGTGGTGGTTTAGTAAGGGAACGTATATAGTGGCGAATAGAGTGATAAGAGGTGATTGTGAGTATGGATCCTGTAAAAGTCAAAGAGTTGGAGAATTTTCTTCTCCATGGAACATATCCTCCTGGATGTTCCAA…
	c327147.graph_c0	up	15.1061	2.59716e-15	--	--	TTTCATCTCCAAACCTCCACTCTACCTCATCATCTCTCTGTATTTCAGTAATAGTACTGTTGAGGGTGACTGAATCTCCCTGCAGCACTGACACTGGCTTCAATTCATCTAAAGGCACAACACTGATGTAGAATGTCTTCGATGGGGATCCTCTGGTGCTGAATATATTTATCTTCCACTCTCCAGAGTCTGTGTTTCTGATGTTTCTTATCTTAAGATCTCCTGTCTGATTTTCCAGCTGCAGTCTGTCTTTTAATGCCCCGTCAGTATTAACCCGTTCTGATTTACCTTTGGGGTCACGACTGACTGTAGCAATGAGAATTCCTTTAAACCTCCATTCTATCTCATCATTTTCTTGTAGTTCAGTAACATCAGTGTATAGAGTGACAGAATCTCCCT…
	c384627.graph_c0	up	11.297	1.83075e-14	Spef2	Sperm flagellar protein 2-like	AGTACAATGCATACAACAAAATATGGACAGAAAGTGCAAACATTTTATCTATCATTTGAATCATGTCTTCAGAGCCGTCAGAATCTGAGCCACCCTCTGCTCCATTTGTTCGGTGTTTGTGCAGAAAGTCAGGTCTGCGTGAGCACAAACTGTCAGCATGCCAGATGTCAATGGCTGTGGTTGGATCAAAGTCTTTGATGTCAGGTGAGCACGAGCACAACTGGGTTTAAGGAGGTCAGAGAGGGTCTCATCTTTTAGGCGTGAGCCCCAGTCACTCTTTACCTGCTTCATAACACTGAACCCTCTTTCACAGTCAGCTGTAGTTGCAGGGATTGTGAGGAGAGCATCAGAAACATCAGGGACATGACGGCGCAGTATTCTGTTCACAGTAGACCACGT…
	c282511.graph_c0	up	8.27	8.99608e-14	--	--	GTTACTGAATCAGTTTCAACAACTACATGACTTTTCAAGGTCGTCACCCTCACATTTGGTGTGCTCAATCAGTTGTTGTTCTCAGGAGGGAAAAAAGAGGGCTGTTTCATAATTTGCACTGTTCATATTTCACAAACCTGAACCCAGAACATCCTCTTTAAAGTATTAGGAGTCATATAATAGACCTGTGATGTAGTACCAGCACCTGTCCATTGCAATGTAAAATGATACAAGGCCTCCAACCACTTTTGTCTCGTCTGATATTGACTCTGAACATGACCCTTAGAAAGCACTTGTGCGATTGCATGAATCCCTACAGCGTCCCCTGACTGCACACTAGTCTCGTTCACAGTCTATTTTAGGAAGAATGGAAATGTTCACCATTTTAGCACAATAACA…
	c427135.graph_c0	up	6.04204	1.62119e-13	--	--	CTGCTCCCAGTCGCTGTGGTGGAGAATTTATGAAGTATTGTTTTTTTATGCTTTGCAGCATTTCAGAAATATGTGTGCAAATTACACCAAAGTAGGCAACAATATTACCTTACGGTGTTTGGGAGTGTTCAAAAGGGGTTAAACACTGAATTTTAAATCAATTTCTTCTCGTAAATTCAGAAATGCGGATTCGGACGGCAGTTAAACTACCACACGACCTTGGTGTTTGTCAAAAAACATTGGGTAATTCGTCCCGGATTTTTACAGGGGGTGGTGAGAGAAAAATACAGACATTCTGGATTCGGACAGAAATTAAATCACCAACTGCCCCCAGTAAATGGTGAAAATCACTTACGTCGCCCTGAGAAACAATTACCATCCGAATAAAGATATATTGAG…
	c435792.graph_c0	down	7.1015	3.2251e-13	--	--	GTGTTGACAAAAGTCCATCATCGACGTAGAATTCTCTCTCTACAAAGTGTCTGGCGTCTGAACCATATTCCTCCTCACCATAAGCCGCTGCTCGTCGAAGACCATAAATGGCTACAGCAGGGGATGGACTATTACCAAACACGTGCACCCTCATGCGGTATTCAATAATCCCTTTGCTGGTGTCATTATCCTTGAACCAGAGAAAACGAAGGAAGTCTCTATCTTCCTCTTTCACAATGAAGCTGTGAAACATCTGTTCGATGTCTGTAGTTACAGCTACCAGCTCCCTTCTAAAATGTAGTAAGACTCCCAAGAGGCTATTATTTAAGTCAGGACCAGAGAGAAGAACATCGTTCAAGCAGATGCCCTGTTTTTGCGCGCTGGAGTCGAAAATACCTG…
	c381143.graph_c0	down	9.57	6.74913e-13	Cdh26	Cadherin-like protein 26	AAATATGTATTTTTTTATTTATTTTTGTGGGATAACTCATTTTATCTCTCTCTCTCCCCCTATAGAAACATGTGTAATGTCTCTCTCTCTGTAATGTCTTAGTGTGTACACTGATACTATAACTAAGACTGCCCCGGGGTGTAGTTACCTGTACTTCTGCACTACACAGGTATGATCTCAACTCTCAGTCCAATGCAGAAGCAGGTCTGAGCGTGAGAGTTCGTGAGATTCCAGTGTTAATGCTTTCTACCTCATATTGTGAACAGAAATTATTACAGCTACAATGATGATCAGCTACTTGGTGCTTATGGGAATTGTCTGTCTGTGCAGCACGGAGCCTCTCAGACGCCATAAAAGAGCCTGGATTATAGACTCGTTTGAAATAGTGGAGGAACACCC…
	c441134.graph_c0	up	14.5485	1.5682e-12	--	--	GTGGACTCTTTCCCCCCAGTACCCCCACTCGCTCTCTCTCTATTCGTTTGAGTTTCGTACTGAGTTTCTCGACACTCGACAGCATCTGAGTGAATCCTGTGAGAGTGTAGATTTGTGTTATTACTCATTTATTACTGAGATCTGAGCTCAGTGCAGTGTTGAGAGACTGTGAGCGCGCGGCGCGAGCGGCATTGAGCAGGTTCTGATGGAGAGGGTTAAACACAAGCGCTGTGGAGCTAGCTGTTAGCCGCTAGCTGCTGTCTGTAACGTGTTCTGATGTGTGTGTTGTGTTTGTGTCCGCAGACGGAGATCAGGATGGCCAAGTCTAAGAACCACACCACACAC
	c381338.graph_c0	down	8.65565	1.00797e-11	--	--	GAGGGCGCTGTGAGCTACACTGATTGCTTGGCCATGTGCTGCTACTTCATTCCTGAAGAACTGAACCTGGACGACAGCAGGACTCTATAATCATCAATCCTCAGAAGAGACACCGTTGTCAATATATAAAGGTAGTATGTTGAATTAAAATAACACTGTTTGTATGTACTTTATAATTGCCTTTCTAACTTTATAAATATAATTTTATGACTCCTGTTGTTTTAACAGATACTGAAATTGATGGAGACACTTTAATGAACCTAACTAAGACTATGAAAGCTTAAATATTCCCAAAAAATGAAGGATGAAGTTAAATTTATAAGATTACAAGAAAACCTAAATACGGAGATGCCAGCAAGACCACAGACACCACGAGTAAGTTACTATTCTACGTGTGTT…
	c356058.graph_c0	up	8.24007	5.62091e-11	--	--	GCAGAACTACAGCTTGTAATATAAGAGGACTGCACCATCAATACTGACCCATCATTTCCAAAAAGTTGAAATCGACAGCAAAGCATTTATATTTAAATTCTTAATATATCATGTATCATATCTTAAAAACGAAGTTCCCACACTGTATATGTAAGGTAAGTTATGGGCTTTACTAAAATGTTTATGTCATAAAATATAAGTATAGCTTTTAATTTCATGTCCCATTTCATTCGTATTTCAGCTTTTCGTAAAATATTTGGAAAGTCCAGCTTAATGAACGTCCTAATATGAATAATATAGAAAACATGCAATAATGGCTGTTTAAACCTCTGCGCTGTATGACATATTTATGAGTGGTTTTGAGTCACAGTCATCTGTCTTGGCACCAGCTAGACCAAC…
	c388236.graph_c0	up	5.79012	8.7267e-11	--	--	ACTTCAGCTGTACTGAATCTGTATCACAGTATTATTTTACTAGTACTTTAGATGTATTGGAGCAGATGCAGTACAGCTGAAGCACCTCCAAACTGCAGCACAACTGCAGCAGCACTAAAATAAAGATTACAACTAAAGTACAAGTACTAATAAAGTGCTGTACAGATACAACCGGGTTATCCAGAAAATAGTTTTATTTTCACACATATATTAATTTATGTACAAAACAACAGTGAATCTGCAATTTAACAATACATTTTTTTATTTATTTAAACTTTAAATAACCGGCTGAGAGTTAGAAACTAAATTAATAAATTAATCATTTGCAAATAAACACTTTATAGTCTATTTTCATTACTCAGGAAGGTTTCGTTTTTTGAATAGCTTGTCCTCGTTGTT…
	c287353.graph_c0	up	12.8613	8.35273e-09	--	--	AAAATAAATAAAAAGAATAATAATAATTACTCCTCTAGCACTGCATGCCAGCACCTGTATCTGATGGGACTCACAGCAATCTAACCACCCCTTATCCATGTTACGCTGTATACTAGTGACTTGGTCTAATCAGTCAACATCCTCTAAACACTCAAAGGCCTCGAGTGTTAGCCAGAATCCTTACTTCACTTGTGTAAGACCACCTGACGACCTCAGCCACTTACCAATGCATGCTTACCAGCACTCTGACATGCAACCAGCAGAAGCAGCCATAAATATTCCCAGCTATCCTCAGGTCAAATCATGTGTTCCAACTCCACATCTTCATGTTCCACTTGGCAACAGCACTCCTAGGGCAAGCAGTGGTGAGAATCAAGATGTATCTAACCTCATCAGATT…
	c350362.graph_c0	down	7.46457	1.69777e-08	--	--	GCCTTGCTCCGTTCCTCCACCGGGCTCTCAGCCCGCCCCACTCGTCACAATTATGTCTTTAGCAGATAAAAGTAGTTAAAATATAGATACTAACGTCATCATTTAGCCATGGAAAACTTTTCTTTTGTGGACACAGTGTTTCAAAATCTTACAGTGTGTCCTTACAACGAGCAAAGTTAATCATCCGATCCATTTCTTTGTTTATTCTCAGAAACATTTCCTTAAAAAAATAATAACAATAATTTATATAATCGCTCTCATTTAAATGGAGACTGCTGTTATCCTACCTCTTCCAGCTCCAAAATGTTTAAGTGATCCATGGAAAATGGAACGATTTCTGTGAACACATTGGATTTTTCACAAATTATTTTTTAAAATCTATAGAATTTTTTATTTGTA…
	c407833.graph_c0	up	4.58421	1.85833e-08	--	--	TTGTTTGGACATTTGGTGGCGGAGTATGCAGCGGATTCTCTGCTAAATGGGACAATCTTGGCGGGCCTCCCACATGGAGGTGCTGACTTTGGGGCTGCATTTGTTGCGGAGGTTGCATTGGCAGAAGCATTTCCGTCATATACTGATTTATTTTGGGGCACTGACGGATGATTCAGGGTGCTTTCTGTCAGTTTGGTCTGTTGCTTCACCCTACATGGTCAATTCTGCTGATAGACTGGGGTTTGTTGTGAAATCACTGGAGTTTAGAGTTCACTGATGGATGGGGGTCACAACAGAAAGTGTACATGATTTACATCAATTACAATTGACATATATCAACTTGGTGTATAATGATACTGATCCTTTCATTAAATGGCAGAACTATCAACAGTTGTCTGT…
	c401743.graph_c0	up	4.36637	4.47395e-08	--	--	GCTCATTAACTGGGCAAGGTTACACAAGGACAGGAAGCGAGAGAGTGAACGAACCTTGCTACTTCCTTATATAGCACTAGGGCTGATGGGACTTGTAGTGCCCCAACCATGTCTCATTACAATCTACCCCCCTAGATTTAAATCGACGTACCGTCGATTACATCAACACTGCAACCAGGGACGGAACATTACATTCAAACCACTACTGGACAGCCTTGTCATAGGGAGAGCGAGGTGATGGTTTAGCTGGACTTCAGTAGTAGAGGCTGACCAAGGGAGACGATATGGATTTGAATGACATCCAGCTGTTGCTCTCCTTGTACGCCTTACTACAGTTTCCTGTTGTTGAGGCTGATGGTCCTCTGCATAATCCACTACTGAAGTACAGAAGTTGGTATT…
	c405806.graph_c1	down	7.17012	6.18137e-08	--	--	TTATTTATATAGCACATTTAAAACAACAGATGTTGACCAAAGTGCTGCACACATGGATATTGGCATTAGTAAAGTAATGCTGTTGGGCGATTTTAACATTCATGTTTTCTGTGCTTCGAAACCATATTCTGCAGGATTTTAAGGATTTTTACTCAGTTGGTTTCTGTCCTCTTACGAGGCAGAATCCTCAGAAATCCATCGCTGACACGTTTGACTCGCTTTTTTACATTCTAGTGAAGATTTTTTTGTAGCCTGCCATTAAGTCTGCAACTAACTGGAGTTGGACTTTACTCTGCTTAATCTGGATGCTGATTAACATCTTAATCTTTTTAATTATACTTGTGCTGACATCATGAATTATATTGCCCCCTTGAAGTATAAAATTTATTAGCCTGTACC…
	c433426.graph_c1	down	4.54234	1.68914e-07	--	--	ATGATTCTGAACAATGTCCGCTTGCACCGCAGAAAGTGATGCGCCTGTGTCAAGTGTAGCATCTAACACCTGGCCATGTAGGTTAATCTTGACTCTAAATGGAGTGTTCCAAAAGGAAGGTGATGTGGGATCTTCCACATGGCAAAGGACAGGATGTTCTGGAACAGCAGCATTAGACGGTTGAGGCGAAATTATCTTCTGGAGGGAGGATTGCCTCTGCGAATCATCCTCCCCCCTTTGGAGTTTCCCTTGTGCCTTACAAATGAGCTTCCTTCCCCTGCATTGCTACTTTCAGGGTCGTTTGTAACTCTTGCATCAAGAGCATGTTCCGAATGAGCATTAGGGGACTCACTTTGTTGTGAGCCATTTCCAGAAAGTGAGTTGCAGTCTGGACATGTT…
	c414665.graph_c1	up	6.06426	5.24686e-07	--	--	TAAATTTTCACATACAACTTTATTGTGATCAGTTTGAGTAATGGAGAAAATTCCAGCATGTAAATAAATATCAAAGCTGTTCAGAAGAGAGTTTAGCTTCCCCCTTCATCATCATCATCATCTCTCTCTTCACATCAGAAATCCCTCGTTCTGTCAGAGCACAGTGAAGCTGAAATGAGCAGATATCTTAAAACTACTATCAATGTGATTGAGTTCAGATTTCTGTACGTTTCCCTCTCGCACCTGTGACAGGAGCTGGAGGTTCAGACAGACTCAAACTTAAGTTTCATCTTCACAGGAGTCTACTTGGGAAACAGGACCTTCTCCATAGACCTCCACCTCGCACAGAGTAAGCGTCCTTGAATCTTCAGGAATGAACAGATTCACGTATCGACCCTC…
	c421436.graph_c0	down	4.08477	7.81857e-07	--	--	CAACAACAACAAAAAAACACTTGCACAGTGCATATCATATATTTCATTTAGTTGACGTTGCCCCAAATATTTCCAAGCATTTGTAAATCCAGAAGAAAAAAAAGTCCAAATTGAAATAATGGCTCCTCCTCGCCAATCAATGACGTAATATCCACACTATCCCCGGTTACCGCTTGTAACTATGGTAAAATACATAGACAAAAATGCCTCTGCAAAGTTAAACTAAATCCAATACGGCAATCGCGAGTAAAATGACATCAAATTAAAAGGGTTGACTGCAGCATTAAATTTAATCTGCTCAATGTTGCATCATGACTCTCTTTACGCGCTTTACGCATTATAACCAATCACACATGTTTCTGTTAAGCTTATAAAGGCAGTGGCCAATCAAAGGCATCA…
	c325586.graph_c0	up	4.28198	8.68581e-07	--	--	GCATATTATTCATTATTATTCATCATAAGCCTTTAAAATAAAAATAAAAAGATTTTAAGATGCTTCAATTCTTCAAGTGTATCCAGACTTTCTGACTGTTAGTGTTCCTTTCAGAACTTACATCACATTATTGAAATGTTACTATAAATTTGACCTTGTGAGACTCGCTGAGAACATTTGATAGCCTATGAAGGGCCGGCACAGGGGTTTGAGTGAGGAGCAGTTGACCCTAGAAGAGGGTCGGGGTTCCAGAGACTGACCTCACCATGACCTCTGTTTGTTTTTACAGGTTTCTGTGCTCCTCTTTGAAACCTAAACTAAGAAACCAGCCCCCTCCGTTACATCCTCTACCTAAACATGGCACAGTCTGAACATGGGCTTGACAATGGGGTGAGTGAA…
	c426002.graph_c1	up	4.82499	9.27572e-07	--	--	GTTTACAATGTGTGTGTTTGTGTCCCCTCGTATTAGAAAAAACAGAAAAAGCACAAAGTGAATCATTTTGTACTAACGTAAAAGCCATGAACGCCACGTGTCTATTCAGAAATGAACAGGACCGGCGGGAGAAAGAGAGATGAGCCGTAAGAATGAGTGTTACGTAATGCTCGTAAAACACCAACACTACGTCACATCTACTGCTTCAGAAAAGCGCTCACGCACACACACACACACACCCCAGAGTAACGCATTAACATCAGTGTATCAGCGTAACCGTCACAGTACATGAGTCTCGAGTCCCTCCGTTTACTATCAGAGCATCACAAAATAATACGAGGCTCGCTGCTCAAAAATACTTCAAATAGAGCACGTTTATACATCTATCTGTTCATTTGA…
	c361788.graph_c0	down	4.93485	1.54571e-06	--	--	TTTTTTTTTGTTTAATATGTGCAATGCATGTCTCCTGCAGATTATACTGTTGTAATATGAATGTTGATGTTGTTAATTATCCTGTTCAACAAAGGACATCAAATGAATTTGCTCCACAGCCAAACACTTTAATAAAATGGTTTAACAGTTTCATTACTTTTTATCAGTTTTTTTTTATTTTTTAGAACTGATACAGACACATGGATGTAAAATGTTAACATAGAGCTTAAAGCTCACAGAATCACTTTGCCACAGCTGAAGAGGGGTTTGCCCCCCTTGTGTTGATAGACCATGGTTATTCCACTGGTTCTGAAATTCAGTGGCACTTCTTTGAATTCGTGGTTAATATATATAATGAAGACAAAATAAATGGAGCTCATTAAGTGAATCTAACACACC…
	c389851.graph_c1	down	3.52317	1.60754e-06	--	--	CACAATTTTTCACTTCTTCTTCCCAGTCTTTCCTGGATATTTCAAGGTTCGGTCAAATTTGCCATGCTTTGGACAAGCTGATACTTTCACCCTTTCTCCTAAGGTTCCTTCAACACACTCTTCTTTTCGCTTACAATCAGTAATGTTGCCCTTTCCATCCACTTCAACCTCCTCAGTCTCCTTTTGATTCACACTATCCAACTCTTCACCAGTTTCACTCCTAAAAAACTCCTCAAGCATGAGATCGTCTGAATCTGTTGCCTGATCCATCTCGTTAGTAGACACTTTACTTGGAGGCAAAACTGTGGTGCTGCAACTTGCCATTGGGCCAGAATCTGTTGCCTGATCCATCTCATTAGTAGACTGACAACATTGAGGCAAAAATGTTGCTGCAGTAAT…
	c389995.graph_c1	up	3.71105	1.66937e-06	--	--	TACACCTAATTTAACCTTTAAGTGTGTTTTGCCAGATTGCAGTCAGACTTTTCAAAAATTTTCAACATTTAAGTGTCACATTTACAGACATAATAAACGTGTAGTTAGGCCTACTTTGTCTGGTGTTGAACTAACATGTCATGTTGATATCTGCAGTGCAAGGTGTGAGACTTTGACTGCATTTTACTCTCATTTGAAAACACACATTAGAGAGGGGAAAAAAGTTGCGTGTCCTTACAGACACTGTAGCAATAGCTTTACAGTTTTATCCACATTCACATCACACATGAGTCGGAAACATAAAAATGTTGCTGAGGAAAATTTGGCTGAATCTATTGTGAATCCTGGTGTTTCCTATGTGAGTGAACAAGATCAGTCTGATATGCAGATTGATCCTCC…
	c383909.graph_c0	down	4.86042	1.8143e-06	--	--	CAAAAAAAAAGAAAAAAAAAGAATTCAGTTTCATTTTGTGTTTAGGAGAAGTAAAATGAATACATACATTGAATATAAAAAACATAACGAAAAACACAATGATCAGATGATACACGGACTGAATGAGTTTGGTAGTGTGCATGTGAAAGCTTTGATTCTGTTTGAGAGACATTAATTATAGTGGTGCATGAAAGAGTGTTTGATAGTGTGTACAAGAGTAAGTTTGAAATGTCTTGAATGGTCTTCTAATACATATAGAACCTTTTTGAAGTGCTTCAAAAAGACAAATTGTAATAATTTTAAAATACACTAATCTTACCTTGGAATATGATCGCATTTTTTAAATGGACTTCCCAGTGAGCCTGGACTCTCTTTTTAATCATTGGCTTCAGTGTAGGG…
	c420941.graph_c1	down	2.85843	7.66838e-06	--	--	ACATTAACATCTATTTAATGGAATTTGAGAGGTTTCTGTTCCTCCATTTATTCCAGGGAGCCAAAACATAGAAAATGCAAAAAGGTTTAATCCAAGACTTGTGCATTTGATCACTTTATAAGATTTAATTTAAGAATTATCTCATACTTATATTTATTAATTTTTTTCAATTCAACTCTTCACTTAAGTTGTTATGCAGATAATACATTTTTATATAAATTATATAGCATAAAAGTATTTTATTAGAAAAACACAAACAATGGATTCAGACTTGTGGACCCTACTTTACATGGTCATGAAATGAAAGCATAAAGCGCCATTAAGCATCAATTATATATGCAGTTTGGAAAATCATTCCTTTAAGAAACAGTCAAATCTTATAAGTGACCACCACCAGGT…
	c417749.graph_c0	up	3.08235	1.06178e-05	--	--	GGTGTTCAAAGAGAGAAACACACAGCTCAAAATCCATTGTTTCCAGTAGCATCTGTGAGATGTGTTGCTTGTCTGTGTGTTGGGGAAGATTGTGAACATGTTTGTGTCTGTGTGCCTATGTATGTTTTTGAGTGTGCTGTGTGTGTTTTTATAAAGTCTATATTTTCATCCAGTTGGTGTGACTTCTTGTTGTGAACATTTGAACAGTAATTGTGCTGCCAGCACCATCAGGCTTGTATAAGGACAATTATTAGCCGGTGATTTGCTTGTGGGACTACAGGGAGGACAGATACAGAAGGAGAGAGACAGAGAGACGAGAGAGGGCATGAAAGTGAGTGTGGTTTAGCTGAACCCATCCACACAGCTATTTCATTAATACATTACCCTTGGGGGACTTAA…
	c377592.graph_c1	up	3.79333	1.27475e-05	--	--	AAATATAGTCATACTAAAATAAAAAATATAATCAATCTAAAACAAATGATAATATTTTGATTTATAATGAATATAATTGGGTTGATGTTTCGTTGATTGTAATGGTAGTGATTTAGCATTGACTGAATTGTACAGTTGAGTGTAATTGTACCAAACTCTGATGAAGGTGAAGACTGGGGTCTGTGTTAGCGTGCTGCTGATGAGACGTGTTTTTGAAGGTGTCCCTTCATCCATTAACAGAAGAGCTGCTCGGCCGGTCACAGTTCATCCTGTCTCCTCATTAAGATGTCTGATTTATTCCTCAGGCTCAAAATGAAGCTTTCAGGAGGTTTCCTTACAGTTCTCTGGACAGAAAACATATGAGAAATGACAAACTCATCCAGACATGTTGTTTCACTA…
	c401770.graph_c0	up	3.33688	1.31338e-05	--	--	GGCCCCTCCCACAATCCAAAGACGTGCGAACCACAGATGCCAAGACGTCCAAAGGTGTGAGCGAAGCCTCTCCCATTCCCACGATCCTTGGACAAACTCACATTGTCTGCGAGTTGATCTGCAACCACAAAAGGAAAATACAGCTCTGGAAAAAATGAAGAGTCCACCCCACACGGATTTCTCCATGTTAAGTGGTCTCCTAATTTCCTCCAGAGCTGCATGTCCACAATGAGCACATTTGAACCAACGTTCAACCCCGAGGCTCCACGAGCGCCCGCACCAAACGCGCAGAACACATCCAAAACAGACATCACAAAAACCCCCACTCCGGCTCCTCAGCGGATGCCCCCCCAACGCAGCCCACGCCTCCAGCGGCAAAGCCCCGAAAAGACATCCCCC…
	c380253.graph_c0	up	4.84336	1.39208e-05	--	--	TCCAAAAAGTTCCATCAGATTCAGTCACACTGATCTCATTTCAACAAACTGAAAGCCACGGAAGAGACTAGATCTTAATAGCAAGGGTTTTTTTCAGAGGAATGTCAAACTCTTTTTTTCATGACTGAAAAAAGAAGGTCAGGAAATTTCTAAAATCAGGAACCAGGGGAGAATAAAATGGTCAGTGAGTGAAAGCCTGATGCTTTAGTTGAAAAGGCAGAGAAGACTTCCAGTCTTTATTGTTTTACATGAGAATTCAGAGGATGCTGCTGATTTGTTCGGCTGTTTGAGGCAGCTCAGCTCTTTGTCTGTCTTACTGCCCTTCACTGAAGAGTATCTGACCAGCTGCAAAAGTCATGCCTACCCACCAACCCCTTTTCCCCAATCATAGAGTGAAGA…
	c413374.graph_c1	up	3.86102	1.4908e-05	Plxdc2	Plexin domain-containing protein 2	GTCTTTTAATACCACTTAAGTCTTTGATGCTATTGTTAATTGTGTATTATTTTTATTTTGCGTTATGGCTTTTATGAAGCACCAAAATGTGTTGTCTTTAAATGTTTTTCAAAAATAAATTAAATTAAATGTTCAGTACCTTGTGTTCATATCTCATATAGACCACCTATATATTTGTAGCAGTTAAAAATATAGTGAAAGCCTTTTATCATAGAACATATGCGTTCAAGTCATTGACTGACTATGAATTGGATTTTAACACACTTTTAAGATCAAGACAAAAATATGTCAGTGGCCCATAGGCTAAATCATCTAAGAGGCATTGCACGCATTAATATTAATAAGAACAGAAAGATTATTGCTTGACTTTGTCATGAAGAAGCAGTCTAATTGCAATGA…
	c432836.graph_c0	up	3.15127	1.77372e-05	--	--	TTTTCTTTATTATGGGATTACTAGTCCAAGTTAGTAACATTGTAAAAAGTATGTTTAATCGAAGTGTGTATTCATGTAATGGTTGCCATTACACGTGCAGTATGCTGCTGAATTAATTACATAACGATGCATACTTCGGAGTTATTCAGTTATGAATTATACATTAGTAATTGCATGAAGTTTGTCTGTTTAACTTTAATGATCCATGAGAGTTTTCAATGTATTTGCTGTTATATAAGTGTACATGGTAACACTCCGCAATGATTGACAGGCACTGCTGGACCGGATATTCTTCTGTTACTACCTGATGGTGTCTGTTATACTTTGAAACAGAAACGTCGCTGAGAGTAAACCACGTGACAACTGCATCATGGTGTGAAGTCTCTTTTATTATCAAAA…
	c399075.graph_c0	down	2.694	1.90806e-05	--	--	GTGACACTGAAGACTTGAGTCATGATGCTGAAAATTCAGCTTCGATCAACAATAAATTATTATAAATGAGTACAATTTAAGTATTCTTTTGAATACAGTTTCTGTATTTTTTTGTTCAAATAAATAAAGGCTTGATGAGCATAAGACTTTAAAGCTGCATAATTATCAAAAATGGTCATATAATACAATTATATAATAAAAGTATTTTCACGTTACCATTTCGCCAGCCTACATTTAACATAATATGCCTGTAGGTGGCACTTAGGCTTCATTAACATTGATCGTTTCATGAAATAGTAAATGTTGTACTATACAAAAATATAAGTGAACTGAATACTGATCCCCATTATTGTGCTTTTGTAGTCATTTAGCATCCATTTTTTTCAGCGATGTAATTTG…
	c434512.graph_c2	down	3.74072	1.95827e-05	--	--	GACAGAAACTTTCCTTATTAAATCTTTATCTTACTAAGATCTTAAGTGCTCTGAGTCACTCACAAATCTTTTGACGGTTCAATAATCTCTGATTTAGAAAAATATTGTTTGTTTTGATGCCTTTTGCAAGACATTGCATCGTTTCATACTTTTCATCTTCAGAAAGATCTTTCTTCCTCACCATATTTCATGAGAACTGTGACTTTCTTAGTAATATGGAACAACCTTTTTAACTAGGGTTTCCATTTAACTGAGAAGACCTGGCAAACTATTTAAGAAATCTGTCTGAGATTGATCCCTTTTATCTAAAAAGATGTGAAAAAACGTACAAACAAAAGTCTGACTCTTTATTGTACCAAAATCCTATTGATATATAACTTGCATAATAATTTACTCCAT…
	c370016.graph_c0	down	3.82627	2.47573e-05	granulin	Granulin	AGCTCTTGTAGCTGCAGATGAGCCAATGATGGAGCTCTCAGGCCAATTAGAGTCTGACAGTGCCTCTGTTTCTGTGGTACACTGTGATGCATGTACTACATGTCCTAAGGGAAAAACGTGCTGTCGTTCTCCTCATGGTATTTGGTACTGCTGCCCAGTCCCAATGGGTCAGTGCTGCAGAGATGGACTTCATTGCTGTAGTCATGGTTATCACTGCAGTCCGAGATCCACCCATTGTTTGAGGGGGTGGCTGAAAATGCCATCTCCTGCTGTGCTGGCCACCAAGGCTATCCAGAAACCTCAGTCTGTCCCCATTGACCAGGCTCCAGAATGGAAGAGCCAGACTGAGTCAGTTCATTGTAATGGAAATCTCTTCTGCTCTACTGAGCAGTTCTGTTG…
	c419787.graph_c0	down	3.07092	2.6483e-05	--	--	AGTGGGTCACATATATTGAGTCACTGAAAGTCAAGATAAAATCCTGTTGGATGGCTTCTTTTTAATGGATAACAAATTTATTCATATACAACAGAGAGTTGATGTGATTTGGCAAAAGATGACCGGTTTGATTAGCACAACTGCAAAATGAATATAGAGTTTTTACACATACTATTGTGGCATTTGATTTAGTCGAAAATGGTGAATAATATTTTTGAATATTGCATCAAATTACTCTGTTATTACCTATTTATTATTGCTAAACACAGCACAAAAGCTATTAAACCCTGTTACAGTCAATACATTCTTCACAGTCCTTCATGATGAAACATATGAGCTTCCTTTATTCTCTAGAGAAAAGCATTTCAGTGTGCAAAGATGACTTATGCGCCTTATGTT…
	c415959.graph_c0	up	3.04704	3.43778e-05	--	--	CTTTTGAAAAAACATATATGTTTTTTGTCCCCCCACTTCCTACTGTTAGATGTAATGTACGCCCCTGCCTGATTGCCTGGAAGGACATATCTAAGCCCTAACAGATGGAGAGTTTGTTTGAAAATACAGAATGAAGAAAGATGTTCTCTTGGTCAGCAGGGAGATTGAGTGTGGTCGAACGGCCCAGGTTTAATAGCGAGAGCGTTTCTTACCGAGGCAGCGGTGACACCTGTGCTTCCAGTGGACTAGGATTGTGTTTGAGAGGAAGCAGAGAGAGAGAGTGAGAGTGATGTATGACAGCAAATGGAGTGTGACCACAGAGGACGGAGACAACATTGAGAGAGTGAGCGAGAATGAGAGAGGGGGAAAGAGAGGGAGTGGGAGAGTTGGGCGGTAAAG…
	c438289.graph_c0	down	4.70416	4.02289e-05	--	--	GGGCAGGTGGAAAGAGAGAGAAAGAAGAAAGACAAAGGAGGAGCAGGCACAAGCAAAGCGCTGAAAGTGGATTTTAACATTAAGTGAATTAATCATTTTTTGTGTTTATTCAAATTGTTTAAAACAAAATTGGATCGGTTGGTTCACTGTGTTATATCAGTTTTTTGTCGTCTCGCTGTAAAGCTCAAGAGTTACTCTTCTTCAACGTGTTAAAGGTTGAGCTCGAGCTTTTCTACGCATCCATTATAAAGACACAAAAACACTTGAGCGCTTTGCTCAGGACTGGTCAAGGCTGGCCAGTATAATGATCTGAAGCTGTTTGTGTGTGTTTAGGACAACTAATGTATTCTACAATTGGCAATACTGTATTGTTGTATTGATCTGCGACTAGAGTGATGC…
	c419860.graph_c0	down	2.97483	4.57449e-05	--	--	GGGAGGATATTTTGAAGAATGTTGATGGTCCATACTGGAGAAGTCAATGGGACCAGTTCGGCAGTTCATTAGAATGTCGTCTTTAGTGTTCAGCAGGAGACAGAGACTCACAAGGTTTGGAACAACACGAGGGTCTTAAGATGAAGACTTTCACTCAAGGGATGTTACGAGTCGTTCATGTACTTTCACTTGAATGTGAATCATGAACAATCACAGTTATTTACCTGGTCACGTTCATCTTCTGTCAGATTTCAGACCCTTGAAGCTTGGACAGGAGATGTGTAATAATTATGTGTTGAGTGTTCAAGATACTCAAAGCCTGTAATGTATAACCCATTCTGTCATTATACCAGGCCTGAACACTTGATTCTGGGTTAGTGTTAGGAAGTTTGATTCACA…
	c432404.graph_c0	down	3.43557	4.71351e-05	--	--	GAAGAGGAAGATGATGTGGGGACGGTGGAGAGTGAACGATTAAGAGCAGATAAAGCAACATATCCATCACCTTCAGTCACATCTCTACAAAGTGACCAGTTACTGGATCGACTGATATTGTTCAAAGATTCTCAGAGTTTCCTGGTGATAGAAAGGTCGAGACCAGATAAAGGAACTTCTCCAGCACTCTCCTGTACATCTCTACAAAGTGACCAGTCAGTGGACCGACCGATACTGTTCAAAAATGGAACTCAGAGCAATGAAAGGCTGAGATCAAAAGACCCAACATCTCCAGCTCCTTCATGCACATCTCTGAAAAGTGCCCAGTCACAGGATCGACCGATATTGTTCAAAGATGAAACACCAAGCTTCCTGACTAAGGAAAGTATTCTCAAAAAG…
	c385041.graph_c0	up	4.339	5.15243e-05	Evx2	Homeobox even-skipped homolog protein 2	GCCGCCGCCGCCGCCGCTGCCGCCGCCGCCGAGCTGTTCAAACCTGCCGGTGACTGGTATAGTCCTGGATGCCGGAAACTACACAACAGCTCTGGGCGCGAATATGGATGAGAAAGCGCACGGAAAGTATCAAGGGGACGAATAGAGGTAGCAAAAGGTGAAGAAGCGGCTCCTGAGGCGGCTGCCGCGGCAGCTGCTGCCGTGACACCGACATGGGGGTAATAGTGTAGTGGCATGTGGGAATGAAAAGGGTAAGGCAGACTTCCGGTGGCGGCCGCGTGCGTCATCATATAGGTGTAGAAGCTGGGATCGGCGGGATGTGGCCAGGACATGGCGAGCCGCTGCCGCTTGTCCTTCATTCGTCGATTCTGAAACCACACCTTTATTGTTGTTTCGGGT…
	c427777.graph_c0	down	2.64537	6.14604e-05	--	--	GTGGGCTTATATCCAGATTCGACGGCTTAGTTCATCTCTTAAAGACCGTTTTTCATTACTGTACATCATAGCCTCTTAAACACCAGACCTTTACCTCAGTCTCGCTTTTCCTCATCTATTACTCTAGCCTTTCAGTTTAGCTCTGCATGAACACGGTTATTCATGGCTGAGCTGGTGCCAGTTTGAAACAATCTATAATGATTTATGTTTTTTCAAAGCATAAATTCATAATGATGACTTCCATTAGCAGGTTTCAAGTCTATTTATGGTCTCTGCTCTTTGTCATTTGTAGCAGCTCGATTTAACATTGCATAGTACATTCACTGCCCATAATGAGCAATCAAAGAAATACATATGGTCTGAATAATTCATATCAATATGTATTAGTCCCCTGTCAGA…
	c368622.graph_c0	up	3.99611	6.91517e-05	--	--	ATGTGGGAATATTTGCAAAACCACCCAAATGTTAACAAAAAGAAATCCGGCGTAACTTTTATGCTCTTTGTTGCCGCCAGCAGCATTTCTTGGAGAAGCTGTTTGTTTCCTTGTGAAAGTGGAACTACTTTGTTTGGCCTTTCTAAAGAGAACGATATTTGCTTTGTTATGCCTGGAGCTGATACGTGTTGGTCGCTGGGGGAAATAAATCAACTTCACGCTGTAGATCGCTGGATTGGGTTTCCCCATGGATGAAGCAGAGTCCATCCCGGTGTCGCCACATGTGGTTGTTCGCTCCTTCGTCGAATCCGCTGCCGTTAAAGACGCTGGCTGTTCCTTCTTTCAGACTGAAGTGCTTTGTAAAAATCTACATGTTTCAGAGAGGCTTTATATTCTGCG…
	c68384.graph_c0	down	5.03146	7.23895e-05	--	--	GGGATCTGAAACTGAGTTTTGCGGAAATGCTTGTGCATGCGATAACTAATTGCTATGGTATTTGACTACACTTGGGAAGCATGAAGAACGGGAGGGAATCTAAGCAGAAACTGTAGTGAAGAGCTTGAGTCCCTCTTCAGAGAGCTCGGCTCGAAGGTCTTCGATGTCGGCACCGGCAGGAAGATCGAAAGCCTTGGAGACCTTGTCCTCCTTAGCCGCGCCGGCAGGAGTGAAGCTGACCTCTACAAAGTCGTCCTCATTCGCATCGGGAGAAACAATCTCTTCGCCGTTCTCATCGACATCCGAGACGCGAGCGCGCTTGGGTGAGCGGGATCGGCCACGTCGAGAGGAGCTGTCACTGGGAGTGGGGCTTGCCGCGCGTGCAGGGGTAGAAGGCGT…
	c434555.graph_c0	down	3.03089	7.8433e-05	--	--	AGGCTTTCGGCTTGAGAATCAGGTCAATGTGAGTGCTGCTGACGTCACAGTTTACGTGTGGCCTAGCGGTTACGACATTGCGTCGCCACCTGGGGGACCCGAGTTCGGTTCCCACTAAAAATATTTTTTTTGTTTGTTTTATTTTATGGTTATATTGTGGGGGACAAATCAACCACCGTTACAGAAATGGCGCCCGAACAGGGACCTGAACTAAACACCAACTGATTATAACCCTTTGATATTATGTGACTGAATTGTGAGAAATGTGCAGCATGTGAATATTTGAATCCATGAACTTTTGTCTGAAATTTTTTTTTTTTGCACTGTGACTTTCTTGAAGGAAATGAGTAACTGAATCTTTGTGAAAAGAAAATTCATTTGATGTGTTATCTCTGTGCT…
	c371910.graph_c1	down	4.55078	9.12135e-05	--	--	ATACACATCTTTAGCTCTTGAAGACTTAAGCTCTTTAACTTTAAGGTATGATTCTTAACAGAAATTTAATTGAAACAGAAATCATTCAGGTCTTAAAAATCTAACAAAAGTTAACTTTTTAAGTTACACTTTTTACACATTTTAAGTAGCTGACAGGCACACACCTATCTACTACTTCACCCATCGATCTATCGATAGATAGATACATAGATACTGGTATATAATAATTATATATACTACATGGCACTCAGAAATAGCATGGGAAACATTCATCAAGCAAAACAAAATAAAAAATATACTGTTCATGCCATGAGACTTAAATATTTGTCCCTTTCATTTTGTTGATTTGTGAAAATCTTGATTTTTCCAAGCGTTTAATTTTAAGTATTAGAGTGAAGC…
	c438347.graph_c0	down	4.75747	9.29676e-05	--	--	GAGGGAAATGACACTTGCATTGCGAACGATGATGAGATGCGGTGGATATCAACTTGCTGAGAAGAGGGATATGAGAGAGATGCATATGTGTTTGAGATGAAATGAAATGTTATCGAACCGGAACCGGAACCGGAACAGAACAGATCGAACTAGATCGCATTGATTCGCTTCGCTTAAGCCGTCTCGATAGCGATCTGGCGAGTCTTGGAGTGCTCCTCCTTCTTCTTGGCAATCTCGAGGCGAAGCAGTCCATCGCTGAAGCGCGCCTTGAGCGAAGAGTCGTCAGCCAAGTTGGCGGTGGGAGGAAGTGTGAACGAACGGCTGAACGAGCCGTAGACACGCTCAGACACCAGCGCGTGGCCCACAGGTCCAACTGCACCGCCCTGTTCCTTCTTGGCG…
	c355291.graph_c0	down	3.45413	0.000115869	--	--	TACACCACACAAGACAATACTTCTCAAATAAATGAGCTTATTATTTCCCTACATATATGTATGTGTGTATATATATGTATACGTGTGTGTATTTATTTATTTTTGTCACTGAAAACCAAATGATTAAGCAATAACTATAAGCTCCTGCCATTGAACTTCTTGGTTCTTCAGCAAGAGAAACCTGTGTGTACTGTAGCTGTTTATTCAATTTTTGTGTCATCACTACTATTTGCTTTTCATCATTGACTAAACTACTTTAAGGAGATGCTAACTGGTCTGGACAGAATTCTCGTTTTTGAACCTGTGGAGTAAAGTGAGGTGGGGGTTGGTGAGGTTCGGTGCATTAGTTCGATGGCCTGCTCATTGCTCATCCACTGAGAATATCACCATGCTCTGACA…
	c417412.graph_c1	down	2.60531	0.000136015	--	--	GGGCGGCAGACGCGAATCGCGTCAAACGCTTAAATGCACCATTCGCGCTTAACGCGCGTGTCGCGCGAAACGCTCAATTCGCGTCATTCGCGCTAACTAGACTCGAACTTTTTCCCCATTGACTTACACTAACGTTACAGTCTGCCTTTTTAAATTGTTGTATGTTGTTACCAAAGTGGTGGTTAACATTGCTGTTTTTCTTTTCTCTTTTGTCTAGATAATGATGTTGATGGAGAAGCAGTGGACTATGGATTGACTGAGAGGATGATTTCATGCCTCTTTGAGGGGTCGTTTAAGAAGCAAGCCAAATTCAACCGATTTGTTCAGCAGTGGAAAGAAAACGTGACACTAACCCTCAAGCCTGTCCCGGTACATTCAGAGAAGGCTACAGCAGATACA…
	c395554.graph_c0	down	4.93742	0.000144018	--	--	GAGTTCTTAATAAACATTGCACATAGAGCCGAATGTCCCTGACTCCTCGTTACAGAAGACTTTGCCACCTCAGGATCCAGTGATGTTCTTCCAATCATCCTCCGAGGTGTCGAGGGGGACATCTTCAAGCGAGCAGGCCTTCCAGCAACTCAAGCGACGATTCACGACCGCACGCGTCTTGCATCATCCTAATCCGGAGCTGGAGTTCACGGTAGAGGTGGACACATCCAACACGGGCATTGGTGCTATCCTGTCACAATGCCACGGTAACCCACCTAAACTGTATCCATGTGCTTTCTTCTCCCGCAAGTTAAACCCAGCTGAGAGGAATTACAACATTGGAGACAGGGAACTATTAGCCATGAAGGCTGCCTTCGAGGAGTGGCGTCATTGGCTGGA…
	c431010.graph_c0	down	2.55815	0.000187988	--	--	TTTTTTTTTCTTTTTTTTTGAGAAAATGAAAGGACGTTCAGTATAAAATTTGTAAAATTTGTACATAATGCACGGACTGAATAAGTTTGGTAGTGTGTGCGAGAGTTTGATGGAGCATGTGTGAAATTAGCTTTGATAATGTGTGCTCTAGTATACTTGCGAATGAGAGAAAGATTGATAGCATGTATGAGAGTAAAGTATGAAATATGTCTCATATACTAACAGTACTATGAAGTTGGATGTTTGGGCTATTTAATCTTTGTCGGATCTAACTGTTCTGTTTAAATTGTATTTTTTATTGTTTATAAATTCTAGATAAAAGATTATGCAGATGCCATTTGGCCTGCAGAACAGAGGCCCATTTCCATTGCCCTACTTGCAGTAAAACTGTTCTTAGGA…
	c438325.graph_c0	down	5.05921	0.000191229	--	--	GGTTTTGACTTGCATGACATTCGACAACGCCAAAAAGATCACATCCGCTCCGCTCATTCTAAGAACGATGCGCGGAGGAACAAATGATGGCCTCCTTGAGTGAAACAGGATTCGTCCCTGCCAAGTAGGATGTACCCGCTGCAAACCCTTCGACTCCCAACAAGATGCTTTCTTCGCAACGAGCATTCGCAGCTCCGAGAGACCAGATTCGCAACAGACCGGATGATCCGCACATCGACCGAACCTTTGCCTTGATCCACGGAGCAGCGATCGGAAGAGATTACCTTGATGGAAGACAGGGAGTTTGCGTGTGGAAGGAGCGTTGTCTAGCCTCAACTTCTAAGCAGTCGAGGTTGGGGGAGGCGCGCGAGGCAGCCGACGTACATTTGAGTCGCAATG…
	c414191.graph_c0	up	2.54714	0.000184747	Edn3	Endothelin-3	AGACAGAGGTGTTGACTCACTGTGTTACGTCTATGATGTATGTGACGTGTTACACAGTTAGAAAAGATACCGTGATTACTTCCCTGGAGTGCTGTCTCATAGTGGACGCGTGATACTGAGCATTAAACTAAGACTGATGTGTTCTTTAAGTATGCACTGTAGCTTTAGGTAACAAATGCATTGCTTGCTTTCTTGGATGAGAATGAGCTCTGTTTAAACAATTATAGCTGTCAGCTATAGCTTTGTCACACTTTGCAGATAAAATGTGCCAATGAGCCAAAGTCAGCATTAAAATGCAGCAATTCATCCTAAAGGGACACATCAAGCTATTACCTGTTGCAAAGAAAAAAGTGAGTGAGTTCTGCCGGGCTCCAGGAAAAACATGGAGTGTCCCATGGA…
	c414068.graph_c0	down	3.1988	0.000204351	--	--	CAGCAAATTAGGAACTTATTGAGGCAAAAGTCCTAGTTAATGGACTTTTCTAAATTTAGTTTAGATGATCAAAGGTATTGATCGACAAGTTTGATTTCAACAAGTTTCAAAGCAGCACACAAAACCACTTCTGGAGAAAACAAGCATTTGTGTCTTTTGCCTCCAAACTTTACTTACTGAGATATACGCAGTCTTCCTGACATCTTCTCCATCAGACAACTAGCCCTGTTCTTTTTCATATAATAATACTTCTTGGTGTGTGTACTTACAATAAGGTTTCTTTTTTCTGTCACTTTTAACAAGGATTGTTGTTGTAACATTGTGTCAAAGGCTTTCAATAAAAGCTAGAAGGATTTAACAGTGATTCTCTGCATGCACCTCGTACTTCTCACGCTGCAT…
	c410088.graph_c0	up	2.86684	0.000201001	--	--	CACAGAGTAAGATCAAAGGCTGACAGTGAGAGTGAGATCAAAGGCTGAGATTCTGCCCTAGTAACCTCCAGTCCAATACCAGCATCTGTAAATAAAAACAAAAACTTGATTGGGTGTGAGGTGGAATAAGTTTTGCTACATTGAGGCCTGCCCTGTCATTTTGCACAATGGCACAAAGACGGTTCACTGCTCAGGAGACCCTCGAATACCTGCTTCAGTCTAGTGAAGAGGAAGAGAATGCTGTCCCAAAAAATCCAGCAGATGATACCTCTGAAGAAGATGATTTTACAGAAGCCGCCCCGGATTTTGAGTCAGAGGAGGAAGAATCAGATGAAGAAGGCCTGGTAACTTACACCTCAAGAAATGGGGAAATACTGTGGTCTTCATTTCCTCCTCTAC…
	c435972.graph_c0	up	2.27509	0.000229192	--	--	ACATGGTAGATTCCCACCCTAAGCGGAACCAATAATTCCTGCCATGGTTTCCTACCGGGACTCTAAAAATCACGGGACAAATGCTACACGGGAACAATACACATCATTTACAGGTATTCCATTCACTCTGATCAATAATTACAATAAACTCTTATCACTAAACAGTCTCTGTGTGTGTTTGTGAGTATGTGTGTGTATTAAAGTCCATGTTGAATGTGCGGTCTTCCCGTGACCGTCACACTCCCCTCCACCCATTTTCAAGCCGGCAGGCGAGAAAGAAAGTCCGCTGTAGCATTACTCTTTCCTGGAACATGCTGGACAATAAAACGATAAGGTTGCATAGATAGATACCATCGAGTGATTCGTGCATTTGAGTCTCTCATTCGATCCATCCATTGC…
	c434986.graph_c0	down	2.86754	0.000235651		--	GTTGGTATATCTTTCATACTGAAGTTACTCTTTATTGAGAAATCGCTGTGCGTTGCTGCAGTCATCCAAGTCTAACCAAAGCAATGATACTTTGGAGATTTTATACATTTCAAGGGGGAGGGATACATAGAGGTGGAGACAATTCACACAAAAGGATGCAAATGGAATCAGGAAAATGCCAGACACTGCAAGGAAGGAAGGCAAGGAAGAGTACAAAGACAACAGGTCATTATAGGTGCTAATGGACTATATGCACGGCCACTTCCTGGTTTAGATAAGTCAGCTCAGTCATTTCCAGTCAACTGGCCAAAATCAAGCTGCCGTGATGATGTCTTTCTACACTCGCTGCCTTCAGGATTTACCTCAAGTCAACATCAATGATGTACACCGCCTTATTCA…
	c361444.graph_c0	down	2.66437	0.00025757	--	--	GCAGCGTCCTCCTTTAAAACCAGTCCTGCATCAGTTTAGGGGAAAGGACATTCTCTTCTTTGACCAGCATTCATCCCAGTCAACACCTGTTCTTCATCAGTGGCCTAAAAAGAGAAACACATTTGAAAAAATAAAACTTTTAATAAAACATTTTCAGATAGAGGTGTATTCACATCAGTAAGGATAGGTAAATAGTCTGTTTTATAATTTCAATACTTTGTGTGGTTGTTTAATGTCTCTGTCCATCACAGCGCTCAAGAATGCTATAATGGAAGCACTAGTGTGAGGGCATGTCATATTGTATAAATGAATATTGTTTTCAGAACAAGGATAATCCTAACAAGGATATATATCATATGCAATATAATTATGTTGTAAATTGCAATATAATATGCAAAC…
	c436446.graph_c0	down	2.33335	0.000261595	--	--	ACTGTTTAAGCTTCAAGAGAGTCCCGAGGCGTCTGGAGAGAAATCTGTCGAAACTAGGACAACTAAGCAAAGTATAAAAAAGGGTCAGCTGCCATCCAAGACACCAGTCCAGTGGACCCCTGAACACCGTGCTGTGGTTGCTTCCCTTGTCGACATGTTGACCACCTTTCCTATCTTGGCATACCCAGACTTTAATTTACCTTTTGTCCTTCACACCGACGCATCCAATGAAGGTCTGGGGGCGGTACTCTATCAGGAACAAGGGGGTAAACTACGCGTTATCGCCTATGGCTCGAGGACACTCACACCCGCTGAGAAGAATTATCACCTCCATTCTAACAAGCTTGAGTTCCTTGCCTTAAAGTGGGCCATTTGCGATAAATTCCGGGATTACCTTTA…
	c432083.graph_c0	up	2.38768	0.000278682	--	--	AAAAAAACCACAAAATCAGCTCACACCCTAAAAGTAAGGGTTACATAGTTTCTATACACATACATGGGAATTCACTAAGTCGGGAAAAAAAAAATATTAGAGATTATAATACCCTCAGATAAATCCTCTTGTCAGGATGGAAGCAATGTCAAATTCAACATATGTCATAAAAGGTTCCCAAATTTTATGAAACTTTCCAGTCTTATCATGTACAATACAAGTCAGGTAATCTAACGACAGATATTCAAGAATAGTTTGATGCCACATCCTAATGGAGGGAGCCTTATCTGATATCCATTTTAAAAGTATACATTTCTTTGCACTGAAAATCAGAATATTAAAAAGCCTAATTTTGCACTTATCAAGACCCACAGGAGGAGACACTCCCAGCAAATAAGT…
	c412791.graph_c1	down	2.55765	0.000331188	--	--	TTTTGTGTGTGTGTGTGTGTCTCTGTATGTCCTGGTAAACCCTTGTGGGGGTAAAATGCCCCACAACGATGGCAATATTTGAAATCCTTATGGGGACAAGGATTTTTTTATTCACATGAGGAAAACAGCTTATAAATTATCTAACTGATGTTTTTGAAAATGCAAAAAAGTTTTCTGTGATGGGTAGGGTTCGTGTAGACTTTTTTTTACACAGTTTGTACAGTACAAAAAATGTGTGCCTGTTTGTGTGTGTACACTTTGTGATGGGCACTTACACTAAAAGATCATGACAACTATTTTATATTTGCTATTTAAAAAGATTTATAAATCTGACAAATCATGTTTCTATTTAAGTCTAGTGTTTTGCACAAGTTTCTGTAAGGGTTGTGTAAAATATGA…
	c425528.graph_c0	up	2.32852	0.000349167	Tfap2d	Transcription factor AP-2-delta	TTTTGATATAAGACTTTGAGCAATATGCTTTATTGAACACCAGTAGTTTGCATGTAGGGTTATTTCATATATGTAGTTCAAAGCCTACAAGGAAAGATTGAATTTATATATTTATTTATAACTTTTTTACAAATGCAGTCAAGAGTTTGTGTTCTGGAACAACAGTGGGCAATGTCAGTTTCAGATGGTGTACAAAGTTTAACATGCACAATATACAGTAACTAACAGGGAAAGTTACCTGTAATAATTTACAGTCTCAAACTGACCTCAAATTAGGTCTTGCCAGAAATGGAATGTGAGTCTTTTAATAAAAGATATTGCATTTTTAAAATCATCATTTAAACTAATTACATACAGACAAACTTTAAGCAAAATAATTTCTTCCATAACTTAGAAAAT…
	c411531.graph_c1	up	2.84425	0.000369708	--	--	ATTAGCTGATCTACATTATTTTCAAGTTTCACCTGCACAATTCATGGCAAATTTACAAAAAAATCTAAAAGAAATCTTGACAGTCTATGACAACTATAGATATATTATGCATGATATTTTTCCACTATATGACTTGGTGGGCCATTCCTATAAGAAGCATTCTTACAATCCATCTGGTCTATATACTCATGCATCAGACAAATATATTTGGCTATTGCAACATACCATACATTTCTTTTGTGTGTTGCACCATGAGCACAGCATGTTTTACGATGCCATGTCAAGTTAAGAATAATTGAATCCATGCTTTCTATACTGCAATATTGACAAAAAATGTGAAGGGTTCATGAACTGAGAAAGCTAAAGGAGATGAGATAAGGGTTCGAGCATTTTGTATGG…
	c413806.graph_c0	down	3.17779	0.00037878	Mybph	Myosin-binding protein H-like	GCACCGGCACCGGCACCGGCACCCGCACCCGAACCAGCGCCCGAGCCCGCTCCCGCACCTGAGCCCGCGCCCGCTGAACCAGCCCCCGCCGAAGCCGCTCCAGCGGAGGCAGCACCCGCTGAACCAGCCCCGGCAGAGGCACCTCCTGCTGAAGCCCCCCCTGCTGAAGCCCCACCAGCCGAACCTGCTGCAGCTGATGCTGAAGCACCCCCTGCTGAGGAAGTCAAAGCACCTACACCTCCTCCACCTGCAGAGCCCACCAGCGAGCCTCTCGAGCTCGGAGTTGAGGATGTCAATGACACTTCCGTCACTATCTCATGGAGACCACCAGCCACCATTGGAAACTCTGGTCTGGATGGATACACTGTGGAAATCTGCAAGGAAGGAACCAATGACTGG…
	c427616.graph_c0	up	2.45073	0.000395425	Harbl1	Putative nuclease harbinger transposase derived 1 isoform X1	GCCACATTTTATTTTCAAGCGTACATAGTGGCGTACTATCAGGTCCTAAAAAAAGGAAGCTAGGCAGCATATTACAGATGCTGTTAATGGAGTTTCTTCTGTTAATCGAACAGTCCCAGAAGTGAAAAGAAAATGGTTCGACATGAAGCTTGACAGCAAAAAAACAAATTAGTTCACTTCGAAAAAATCGTATTCAAACTGGAGGAGGACCATCATCATCATCGAGCATATCTCCATGCGATGAACGCATCATTAGCGTTATTGGCGAAACCTCTCTGTCGGGTATAATTCCCGATGGTGACAGTGATGAAACCCCTTTGCAGGAAAGCACTTCAGCACAATCAAATGGTAAGGCTTCATAATTTTTTTGGGGCCAGCTGACATGGTAAAATAACAAAT…
	c407205.graph_c0	up	2.62029	0.000405233	Synpr	Synaptoporin precursor	AAAATGATTCATTAAAAAGATCTCTGACTGGACATTATTCTCAGTCCACAGGGTTTCCACGCCAGTCTTAAGGCAGGGCTCAAGCCATTTGCTTTTCCTAGGCATCTACTGGTAATTAGTCATTATTCATAGCAGAATATACATAAAAATTATACACTTAATTATACAGTAAACAAATAAATAACAGTATGCAGACTACATCACGTGATAGAAATATCAAACTCACAACGACAAATGATCTGTCTTAAGACTCAGAAAACAACAGCATTTCTCTTCTCTTTTCTTTCTCTGCTCCACACTCACACTCTCTCTCACATCTCATTAACAAAAATGAGAGGGCCTCTGGATGTGGGACTCCCCACCTGTCGGCACAGCATCGGCTGTCCTAGATTGGTTTGG…
	c438738.graph_c0	down	4.79712	0.000544024	--	--	GCGGTAAAGAAAAAGTGGTTGCAAAAGCGGGACAAATTTACAGGGTATCCGATGGTGTCCATTCCTCCAGGCTCAAGCGGTCTTCTCAGCTGCCGAGGCCGCACTCTGACCATCCTTGAGATCCTTCCCCTTGGCCCATTCCAGCGCCTCATCTCTTTCCAACCCATACGTCTCTGCACGCATCTTCGCCGGAGGCTCCCTCAACGCGAACGGATTTGGATCGTTGGCCTCCAACGAGGCAAATGTATGGTTGATATGCCTATGCGTCGCCTCATCCGCCCTCACTGCCCTGATCACATCGACCAGCATCGCGCCCTCCCCCAACTGCCAGTACTGCTTTGCGATCTCTGGCGCTGGCACATTCTCCCATTCGGGCAACCTCCCCTCTTTAAGATCCTC…
	c404020.graph_c0	up	2.91029	0.000536672	--	--	TAATTTATCTTTTTGTTTTGTTTTTCAATTTTCTTCTAGCTAAATTTCGCTTTTATTTTTTATTTATTTATAAACCACTTTCTAATGTATGTATAAAAAAAATTAAAGGTGAAGATTGTCGTTTTTTGCACCTTGTTTTTGTTTATTTAATCCTATTTTGTGTTTGTTTTATTTTATCTGTTTATTTCATTGTATTCTTTTTTTGTTGTTTTCTTTCTTTTTTCAGCACTTTCTTGTGTTTAAAAACTGGAAGATTGTTGCAAAACTATTTATTTTTTTGTACCGATTTGCATAAAAATTTACCAAGATTGGTTAATCTTTGGTTAATATTGTTCTTTTAGACGTTTAACAGCGTGAGTCTGGTTCTGTGAGGCCATCATTAATTATAAGTGGCATTAA…
	c381009.graph_c0	down	2.57183	0.000612212	--	--	GGGAAATCACTGGGGAAAAACTGTAAACACCATTAATATCAGGCTAAGCAGAACTCAAAATTAGCGAAAAAGAACCAATCAACATATGCATAGGCAAATTAATTATGATTAATGATTAAATTAAGTTAAATCGAAATTAAGTTTGAATTAAGTTGAATAGAAAAAAACAATAACAGTAAAAAAGTTTGGTCAACTGGTGGACGTTTTTTTATTTATTTGCGGTTGTGAATGACAGTGAATGAAGGCAGAGCTTATCCTGTGTCCGCTCGGATGCTGCTGTATTATTAGAGGGCTTTTGAGTTTTTTTATGACTTTTGCATCAGCTAAATGATGTTTTCAAGGCTTACTTCTGTGGTCTGTGGTCAAGACATCATTTAAATGTACTATCAGCAAGCCTCT…
	c415945.graph_c0	up	2.35417	0.000620375	--	--	TGCTGGAAGATAGAACTGTGTATCATCAGTATAGCAGTAGTAAAGCTTATATTTCCTAAAAATGGCACCCAAGGGAAGCATTTAAAGTGAAAAGAGAAGAGAGCCTAAAATGGACCCTTGGGGCACACCACATGTCAAAGGAGCTGATGAAGAAGAAAACTTTGCAATGCTCACTGAGAAGGTTCTGTCTTTGAGGTAAGAGGCCAATCATTGCAGAGTGATGCCCTGAATACCCACCACCCTTTCCAACCGATGTAGTAGAATACTAAGATCAATTGTATCGAATTCTGTGCTTAAATCCAACAAAACAAGAACTGCATGTGAACCAATATCGAGAACTTTCAAAAGGTCATTGCAAACCTTCAGCAATGCAATTTCCTGAAAAGTATCTAAAACATT…
	c411664.graph_c0	down	2.46069	0.000641586	--	--	AACGACTATGACAATGAGTGATCTTAGCCATACTAAAAGTGATAATGGTTAAATTAGCTCAAATGATTAACTCTAAGTGAATAAACAAGTGTTTACAAATTGCTGGAATAGTCCCAATAGTTTTGCACTTGATTGCTGAAAATACACATTTTGAGAACAAATAAAATGACCCAACTAACAAAACTTACAACTTGGCAGAAGATTTATTCATTAATTTTAATATTATCATTAATAATTTTTTTAAACTATTAATTGAACGTTAATATTGCTGGCAACATCTAACCTACTAAATTTGTGAAAGAACTGTTTAATGCGTAAATATGTATTTATTATTTGAACACTGAATATAAACACTTAGTGTGATTAATGACTCTCCAGTTCCTCCCAGATACACATGAA…
	c393218.graph_c0	up	2.84823	0.000633361	--	--	CGATCATTAGAGCTGCAGCGCTGGTTAAGAGTATCATCAAAAACACCGGGAAGCACTGCATTCATGTGAAATCAGAAATCATAACCAATTCATGTGAAAGGTCTATGGCTCATGGTCTCCAGAGAATGAGACATTGTTTCCGTCTCTGCTTTGTGTTTTCTGTCTAGTCCTGGGTTCTTCAGCCGACTGGATGTTGTGTGTCCTCTGAGGAACTGTATTCTTGACCCTGTCTTCATCCAGTCTCTGTTTCATCATCTGATCATGTTATTTAGAAGAGGACCAGAAAATTAAAATGTCTTCCAGTCAGTTCAGTACTGTTCAATAACTGCTTCGTTTTCTGACCATAATTCAGAAATGAAAAATACAACAGTACTTGACCTCTAATGAGAACAATTGCAG…
	c417911.graph_c0	up	2.60292	0.000649812	--	--	GATCCCCAAAAAAGGAGACCTTGGAAGCCTAAAAAACTGGAGACCGGTTTCACTGTTATGTGTTGATTTTAAAATCTTGTCGAAAACATTGACCAACAGGCTTAAGCAACATATGACATCCATAATCCATGTGGATCAAACATTTTGCATCCCTAAACGGACAATCTTTGACAATCTGTTTTTGGTGAGAGACCTCATTACTGTTGCAAAAAGACATAAGCTGGACATTGGTTTGCTTTCTCTGGACCAGGAGAAGGCTTTTGACCGTGTAGACCACCACTATATGTTTAAGACTCTGGAAGCTTTTGGATTTGGTCCATATTTTGTATCTTGCATTAAGCTGCTGTATAATGATGTTTATAGTATGCTTAAGATTAATGGATCTTTGACGAGGTCTTT…
	c422475.graph_c0	up	3.04996	0.000658037	--	--	AAATAGTTAAGCAGCAAAACTGTTTTGAACAATAACAACAACAGCAATAAGAAGAAGCCTATACATTATTATAAAATTAGTTTGAAAATGCCAGTCATTTTATACTCTTTTTTTAAATGTGCACAAAGTTGCTGCAGGGTTTGTATTTCTCTCAATCCCACATACCAAGGCTGTTAAATTACCTCAGACATGTTGGAGACAAATCAGTGCCTGCAGGGGGGACGCTCACCTGTCTGTCCACTGGAGCATATGACTTTCACCAACAATAGCTACAGTGAAAATTTCTGGGCGGCCTTTCAAGGAGCTGGGTATTTAAAGAACAAAGTGTGATCGAGGCATCCTGACTGAGCACCAGGACTCCTCGGCAAAGACCTGGACCCCAGCTCTGAGTGCAGATAT…
	c425656.graph_c0	down	2.57837	0.000683974	--	--	CTTAATTTACCTGGCAACCTGTACAAGGCCAGACCTAAGTTTTATAGTGAGTAAACTGGCACAATATTTTAATAAGCCAACTATAGAACAGTGGAATACTGTAAAGCATGTTTTGAGATATTTGCAAGGCACCAAAGACAAAGAACTGTGTTACAGGAAAGGTGCAAATGAGAAAGTTATACATGCGTACAGTGACGCAAATTGGGCAGCAGATGTTAATGATAGACGGAGTACTACAGGTTACTGCATTAGCCTAAACAGAAATGGTCCATTGGTCTCATGGAAGACCAAAAGGCAGCCTACTGTTGCACTTTCCACATGTGATGCTGAGTATATGGCATTAGCTGCAACTATACAGGAGTGTTTATACTTGCAGCAATTGTTACAAAACATTGATGG…
	c357317.graph_c0	up	2.51204	0.000710943	--	--	CAAAAACTTTAACATTGTAATGAAAACAGAAAATTTTCATTAAAAAAAACGAAAAATGAACCAAAATCATAATAGTGTAACTACTGAGATCCCAAAAGAACCTCCCATGAACTCTATCTGATTCATTCATCTCGCTTGAAACAAGACAATACAGATTTTAATCTGTTTAGAATTCTTCAGTTGTCTAGAATAAAAGATTAAGAACATTTAACCCTATTAATAAAAATATTCCTAACTTTGTAAGCAAATACCAACACACTGGATCTAATTTCTGTCAAAGTGTACAGTAAAGATGCTTCTATACAGTTCTGAAATCATGACATAATACCGAAGTTCAACAAAAAATAAGTTTATTAGCGCAGCACATTTGCGTATGAACATGCTGAATGAGAAGGAAAC…
	c413393.graph_c0	up	2.86343	0.000757471	Esrrg	Estrogen-related receptor gamma isoform X2	CTCATTTCTGCCTCTCCGCTGCTCACACACTCATCGTAGCGCACTCTCCTGCCTCCTCGCTCACTCTCTCTCTCCCCGCTTCACCCCGGTCAGACCCCCCCCCCATCACACACACACACGTGTACCTGAGCTGGCGGTGGGCTGTGCTGCTGGAGGGGCTTTTCGCCGCAACTTTTCTGAAGGTGCTTGCTCGTGGTTTTGGGGGGAGAGGCGAGTGTCCGGCGTCTCCTCTTTCCTTCTTCTCTTCCTCCTGGAATGCTACAACTGGGCTGATGGACATTTCCGAACTTTGCATCCCTGATCCTCTCAGCTATCATAACCAGCTGCTGAACAGGATGGCTGCTGAGGAGCGGCACATGACGTCCAGCTGTGGTTCCTACATCAAGACAGAGCCCTCCA…
	c377528.graph_c0	down	3.87761	0.000781789	--	--	TGGTGGTATCCTCCACCCGTGCCACTGAAGACCAGCAATTCTCCTTCCTTGGAGAATTACTTTGGCCATCGCCTGCTGCTCTGGATGCCACGAAAACTGTGGCAAGTGAAGCTGACTTGTCCGCATCCAGACTGTCAAAAAGAACTTCTGACCTCAGCTGGCTTGCATCAAAAGATCAGGCAGGTGGTTGCCATGGGTGAGATGTACTTTGTTGCATCTGAGTACCTGGCCTGCCGAAGATGTAAGAGGAAGGTCATCAGCTGGAGCCATGATCTCGTTTCCCAGCTCGACATTGGCCACAGGGTGCTGTTCCCTTGCATTCTTACTTCAAAACTTGCATGTGACTTCGAGGTAGTAACTTTGATGCGTCAGCGCGGGCTGGGAAACAGCAGCAGCCAG…
	c413468.graph_c0	up	2.28882	0.000801468	--	--	CAAAGTAACTATACCCAACACTGAATGTAAGTCTGTCCTACATAAGGACAACACCTGTAGTATTAGTGAATCAAATTCTTCATTACTTAAACTACTTAATGGATGTCTTGAAAGTAGACCAAATCTTTGTCTGAGATTAAAAGAAAATAAAGGGTCTGTGTGCTACAAATAAAGCAGCAATTGATGTCCAGCTGAAACCCAACTCTTGAAGAGCCACAATTTGACCTTCCCGTATATCATACCATAGTTGCCATCATCTTCCATCGGATCAACCCTCTCTCTTAAGAATGCTTCTTGGTCATCTGTCAGTGTTAGTGTACTGTCACATCTGTGATCAGCTGGACTGCAATTTGAAAAAGTCTCTTCGAAGATGTCCTCGCAGTCATCCAGTAGGTTGTA…
	c415659.graph_c0	down	2.58152	0.000838293	--	--	GGCTGAGGAGTCTTCAGAAGGAGATGAATGAACATCATCCATCATGCATATGACCAACACACCCGGGACGGTCATTTATACACTTTACAAACCAGAAAAAAACACGAATGTTTGATTCCTCATGGTCTGATGGTCCTGACAAATGGCTAGACATAAAGGTGTTGAAATGGATATTTATGCATTGTCTTATTTCTTTCTTTATTTCTGTATGCTTGCTGAAAAGCATTGTTAAACTCAATTTAAATTAACTCAAAGGTGCAGTATGAAATATTGAAAAGGGGACTGCAGTCCAAATTAAAAATATTAGAGAGTTGTTGAGATCATTATTATTTTATAGGATACCTGGTCATCGCCGTCTGGAAAATTTATTTAGAAATATCACTCTTTGTGAAATTTGAC…
	c356141.graph_c0	down	2.68148	0.00087386	--	--	GGCATGTTCAGGTCTCCTGACACACTGCCCTTACTACCGCATCAGAAAGTGCTACTGTAATGCCTCACAGGTCTAAAAAGGCCAAAACCTGGGCACGACAGACACCCCATTAGCATACAATTATCTATTCAGAGCAGGAAGTGTGGGCAGGCCGGCAATTAAGCTATGATACGAGAGAACCTCGGCCACAGCATGTGATCTGACCTAATCTCTGGTTTCGTTTGCAGGGCGTCCTCCAGACTCAATGATTTACAACGAGGAGCTGGTAATGAGGAGCTGGACCATGTAATCAGAGCTCTTGAGGGACATGAGAGAAATACAAATGTAATTCGCAAATCCACATGGACGACGGTGGCAGATGTCACACAGCCAAATCTTGACTGAAGCCACACTGTGCTG…
	c197904.graph_c0	down	2.8604	0.000926215	--	--	GCTAAATATATATTTTAATAGATGTTAGGATACAATTATGCCCTCAAAAAAATGCCATGTAACCGGTTTGACAGTTTTACAGTTAATGTACAGAATGGAGATTGTGGATCTGAAATGCTTGAACTGATAAAACACACTTTACATTGCCATGTAATAAATGAGATGATGTTCAGTCGACCTTTGCTTTGTGTTAAGGTCCTGAACTCTGTTGTAAGACATGGTTTATGGGACAAAACCATTTTTACCAGCACAAATACACGGAGGTCTTCCAGACAGCTCTAAGATCCGAGTGCTTGATTGCGATTGCTTCAGCTTAATTGCAGCAGAACATGCGCACGTCATTGAGAGCGGTGTCGTCTCCTCTTCCTTGTGGCAATTCAACCCGTGTCTTGATACCAC…
	c423234.graph_c0	down	2.82	0.000954452	--	--	CAATAATACAAAATGGGCTTTTAAATTAAATTATATAATTCCAACATAGAGGTCAGTTTAAGGGCTTTTTTATTCTTAACAAATTTTAAGGATTTATATAAAAGTTTTAGCTCATTACACCAATGAATAAAGTTGGGTTTAGATTTAAACCATCTGCATTTGTGAATAAAAAACCTCCCAAAACAAATAAGAGAATTGAGAAAAAATTCTAACTCTTTGTTTTCATGAAAAATACCAAACCTAACTACCTTCACATTGAATGGTGAAAATTCAACATCTTTGGAACATAACCAATTTTGCATCTCACTCCAAAAGAAGTGAACTGAATCACACCAAAAAAAAACATGCTCTAGAGTTTCAATACTTTTTTCACAAAAAACACAATCATTTGTATCAAAA…
	c389906.graph_c0	down	3.84786	0.000982906	--	--	GCAATATTTCCGACGAGTCCCGGTGAGAGACACTTATTCATTCACGTTTTTTTTTATAAGACTTCACACATCTCTCATGTTTCTTGCTGATTAAGTTGACATGTTTTGTCTGTCATTTATAATTCTGCATTTCTGGTGTGTTTCAAACACGTGTGTGGAGGAGTGTATTATGTTATGCGCGTGCATGTCACCGGGAGCGCGCAGCGTTCTGTTGTTATTGTTGTATTAAATTATTATTGTTTTATCGCCAGTCAGTCCTGTGCATCTTTACAGTTAGCTGTTTCCTCGGCTCATGGACTGGAATGATGTTTGCATCTCTGTAGTAAATCATTGTATGCTAAACCGAGCTCAGCAGATTTATCATCATAAACGTTGATCGATCATGGATTAAAGATTAAT…
	c408500.graph_c1	down	2.40786	0.00105088	--	--	AGCTGCATCAAGCGCTCACACAAACCTACACTGTCCATTATACTGTTTCTGACTGTGTGTGTAGCTTTACATCACAGGGAGCACATACATCATTCATCTACAGATTCAAAGACTGCAATCTGTAGTGATCTACAGTTGATGGATGGAACAAAAATGACTTTAGTTTAGTCTCTTATGCTTTCAAAGGCTGCATTTATTTTCTACATATTATTACAATTTAAAATATTGTTGTACTTTAATATTTTAAAGTGTCATTTATTTATGTGATTTCATGTGATGTTCAGTGTCACATGATCCTCACGCGTTCACACCGCCGCCGTCGAGAGCGTCAAAAATCACTCTGGCCGCGCTGCCAACAACGCTGTAAAAAGATCAGTGGATGCTCTGATATAGATCGAA…
	c425070.graph_c0	down	2.36087	0.0011341	--	--	TGTAGGTGAAAAACCTTTAAAGATGCAAACATTGTAAAATCACCAACAAACCCAATACAATGCATAACTTAACAGATTTAACATGACTCAATTATAACTTTTTTACACAAACATTAGTAGCTTAAGTTAATGAACCATGAATATTTCACCAGACCTACTATATTGCACAGTTGTTAAATCTCACATTAAAGCTGGTAGATCTTACTCAGCTCAATAATAATGCATTTAAATATCATTAGCTTTACATTTTGAATACACAATAAATAGATCATATTAACTTTAAACGCATGTGTAGTTTAGTTTACTGGATTCTAACACAGAGACTATGAACTAACCTGTGCTTTTAACCATATTTGCCATTTAATAATCAACAATTTAGTTTTTAATCATGTAGTCAGA…
	c431534.graph_c1	up	2.18542	0.00114643	--	--	ATTTTTAGGTGAACTATCCCTTTAGCCCTGAACAGATTAGTGCTGTCAAACGTTCCAATGTCGGCACCAGTCAGAACTGAAAATGTAAAAAAGTGATTCCAGCATTTCCTGCAAGCATTTTTAGCTTTGTTGAATGGATTCTCAAACACCTCTGATTAGGGCTGTGCATTGGCAAGAATTTGCCTCACACTCTTCACCGAGCGCTTACAAAGATACACAAAAGAGCATTTCAAAGCCGCGTCTCTCAGCGGATCCCTAATATATCTTTATTTATTTATTTTATTTAAGTTTATTTGGATAGGGACAGATACAATAACATAGATAAACTTTGACAGTCATCTGATGCATGTATCATAATGTTTTTAGCTAAAGCTAATTTACAACACTTGTCCCTAAGTA…
	c175867.graph_c0	down	2.35113	0.00115928	--	--	GTTGAAAATTAGTTCATAATCATATAAAAACTGCAAAAGGTTTTTACTTGATGTGCAAATTTAATTCTGAATCACTTTTGTTCGGGGTGTTTCATTTGCTGCATTGAAGCTTGTGAAGGATGTCGGTTCACAAAGCTTCAAAGCAATGTCTGCTAATATCATATTTACATGCTCCGTAAAACCAGCCATGTTGTATAAAATGGAACTGATTTGCATGCCCAAACAAAATGAAAAATTACATGGACATATTCAAATGAAACTTTGCAGTGTAAAGTTTGCTGACCTTTCTAATGCAAATATAGTTCTAAACATTGTTGAAAATTAGTTCATAATCATATAAAAACTGCAAAAGGTTTTTACTTGATGTGCAAATTTAATTCTGAATCACTTTTGTTCGGG…
	c408875.graph_c0	up	4.52423	0.00117524	--	--	TGATTTTAGAAACTGTAAAAAGAGGCATTGAAATCTTTATTCAGCTATTGTGTAGTATAAGGCGTACTTCTTTCCTGTGTTTTAAATCATAAACTTTCAGAATCTAGAATTAATTAAAAGTCTGTTTTTATTTTTTAGCACAGAGAAGGGGAAGCTTTGGATTACCTCCACCAGATTGTGAGTATACACATAGATGTTTACTGTATGCTACTGTTTACAAATATGCAATATGACTATTTCCACAATCAATCTGTTTGTCCTTCGTTTAATTAATTCTGACTCTTGTTTAGTTTCCCTGAGGAGGATGGTGCTGGTGGGAAGGACTGGAGCAGGTAAAAGTGCTTCTGGAAACACCATCCTGGGCAGGAGAGTCTTCACAGAAGCAAAAAAACCCTTCAT…
	c384083.graph_c0	up	2.32018	0.00122542	--	--	TGGATGGTTTGATGGACGCAGCAGCTGACTCAGTGCCTCAATGAAGTGTTTGCCAAGATCTCATGAAGACTGTATCTTGGATTTCAGGCAAGATTTGGTGAAGATGTCAGGGACCAAAGAAGTAAAAAAGAACCAGGGATCACCTAAATGAAGAAGTTCATCAGTGCAATGATAAACGGGTTTCAAGGGTCAGTTAATTGTTAGTTTCATTTTTCATTGTTTTACTTGACTGATTTAATAACATACATTTTTTATGTACTTTCCTCTGTAATGTCTTTGTCAAAATATTTGTTTTTCTGATGCCAACAAAAATAATATTAGTAAAAGCATCTTCTGTACATACACTTAAAGCACAGGATAGGTGGACCTTTAACGACTGATTTTGTGAAAAAAGTTTTC…
	c305051.graph_c0	down	3.9086	0.00136842	--	--	GCTAGTAGAAGAGTTCTCATTCAGAAATTCAAACTCCCAACATGCATAGAACAAGCAGAGACTTCTCACTCATCAAAGTTACTTAAAAGATTTATACAAACACAACAAGAAGACCACCAAAGTCACCATGAAACCATGACAAACTTTATTTTCCAAAACATAAAAAAGGGCAACTTAAAGCTCCCTTACCCACACACACACAGAGAAAGACACATAAACTAGCATGTAGTATTATTGTTGATGAGGAAAGGACCCAGATCTCTGCTTCTGCTGGTTAGATGCGAACCGGTTTCATTTGCAGGTGCAAGGATCGCATTGGCAGTTGGATCCGCACTTGCAGCCGTTCTCTGCTGCCGCTCCCATCTCAGATCCCTCGAAGTATGTCTTCTGAGGAGCAAC…
	c309001.graph_c0	down	2.27237	0.00138158	--	--	GTTTAAACCCACAGCTGTACTTTTTTACACATGGAGAAGGTTTCTCATTGCTCGAGCCAAAACAAAACCAAGATGACTTTGACTGGGTGGGTGTAATTCCACACAAACCTTAGTTACGTGTTTCAAGTCTCAAGAGGCTTTTGGTGTCAGAGTCTTTCTTAGACATCCACATGTTTTAAGAACTTGTGTGGATAGATTCCTAGCCTGTAAGAAAATCTTCTTCCTGTAGTTAACTTTTGCAATGGTAATTACATCAATAACATAAGTTATCTGTACAAGAAGTTCTTCTAAAAATGTCAAAAATTACAGTCTTACAAAACCAATGCAATATAATACATGTGAAAACACAATATTGAAGTGTTCATTGACTTGTCACCTAATAAAAAAAATAGATTAACA…
	c310203.graph_c0	down	2.62979	0.00139474	--	--	AGCATTTTGCCGAAGAGACGCATTATCCTCCCCAGTTTGTGAATACTCGTGAAAACATAGTTACTGACTAACGAGCCAAACGGGACCGGCGCTCTCTGTCAAGCATAGTTCTAACATGCTGTCTGGGAGAGATTCACTGAAGCCTGTGCTTACTCAAACATCTCTCTTGAAATCTACAATGCAACAACAACATTTAGGAAATACTTAAGAATAACTTCTCCAACTAGACATACCTAGTGCTTTTAGATCAGAAAAACGTACACCGATTATCTTTTTGGCTCAATCTTTGAAAATGGCTTCGTAAATACGCATCCGAATGTGCGCGTGAACAGACGTCGCAGGGCAGGAATGAAGTTACAGCCCAGCCAGTTAAAAAGTCTGAACCGCAGCACGGCATAA…
	c324539.graph_c0	down	2.22984	0.00143421	--	--	TTGGCGCGCGACGCCATCTTTGATAGGAGTCAACAACAAAAGCAGCCAGAGATGAGGAGGAGGGACTTTGAGAGCAGAGAGAGTATCGAAGCAATGAAAGCAAGCACCCATTTTTGCTCACATTTAAAAGGAGAATAAAAGCGATTTGCATATGCACAGCTTATACTTTAGTGTTAAAGTTACTACATCGTTGTTTCAAAAAACAGAGTCCACATACACTCTTGACATTATGTCATTTATTTGGCTCTTTCAGTCACTTACAAAAATTAATATACAGTAAACAGCGACATAACAGGCTACAATAAAGGCATAACAGAAACGAATGAGAAATGTTTCAGGAACAAAAATAAAATGAAGGCAATTTAAAATTTTCTCAGGTAAAGTTGGATTTAAATGACC…
	c343646.graph_c1	down	6.24347	0.00147368	--	--	TGCTATTCTTACCTCTCATATGAGTTCGACTAGGCCCAGCTACTGGTGCAGATGCTGATGGCCATGTGTGCTTTGTTTTCTGTCTTGCCATAAGAACATCACTGTCGGAGGAATCGCTGATATTTGGAGATGATGGAGGAATGTCATCATGGGCTGAATCTCCTGAATTTTCACTCTCTTCCAAATCAACTGCTTTTGGTTGAGTTGATGTCTTCTTCCCCATCAGGATTTGCTCACGTAAGAAATTACGTTCTTGCTCCAGATCCTTTATCATTTTTTCTTGCCATTCGATCTTGGCTTCTAGGAATTCAACTTTAGAGATTGAACCTGATCCAAGGCTACTGATGCTGCTGTCGCTGGCACTTGGGGGCAAGCATTTTTTTTCTTCAGGACCATTTG…
	c348150.graph_c0	down	2.44238	0.00153947	--	--	ACTTACAGCTGCTGGAGCAAGGGCAGAGGGAGGAACTGCAGTGGCTCCAGCTGTGTATGGAGCACTAGCTAGTCAAGTGTATGGAACAGTTTCCAATCAGCTCTACAGTGGGACAGTAGCAAACCAGGCACTCAACTCTGGTGCTGCTGCAGCTGCCGCACAGATGTATGGCTCTGTTAACCCAGCTTTCTATGGGCAAGTGACAAGTGGTGCAGTTGCAGCCGCAACAGCAGCCGCTGGTGCATACGGTCCACAAGTTTACGCGCATGCTTTAGCAAATCCAGTGTTCCTAACTGCAGCACACAGCATGGAAGTCCCGGGAGCTGGTGCTGTTAACCCAGCTTATACAGTAGCCCCGGCTCTCTACAGCGCTACCCCAGCTTACGGGGCTTTTGGGGC…
	c358869.graph_c0	down	2.08688	0.00165789	--	--	GTCCGAAACAGAAGGCAGCTGATTCTCCAGTGAGGTTTAGATGGACTGTTTTCTGCATTTTCTATATAGAATGTTGGTGGGGTGAATGGGGGTTGGATTTGAATATGGTAAAGATTTTCTGAAGCGAAGTGATCTGATGAAGTGATCTGTGTTTGTTTTTTTTGTTTTGTTTTTTGCTATTGGTGCAAATGGGAACACAAACAATGTTTTTTTGTGTCCATTTACCATCAAATGTATCAAACTATGATGAACATTTGGAAATGTGACAAGGGTCACAAATAATAAGTAAATCTGAATCTACAGATCTATAGTAAATTATGAAATAAGCATGCACTGATTATGGATCAATTGTAATGCTTATGAATCTTTCAGTGTCGGTTATATGCAAGTGGCATGCAA…
	c363047.graph_c0	down	2.17054	0.00171053	--	--	TTTCTCATCATCGTGGTGCTGTGACTGGATGAAAGGAGCACATTTTCAAAAAAAAAGACTATATTATATGCATTTACAATCATATATACCCTGAGACCCTGATTCATACCGCCAGTATGAATACAGACAATTTCACAAAGGGAGAAGTCAATGTATGTGTTAAGTCCTTCTGTACTCCTGGGAATTAATCGGCGTATTCAAAGGAACATCAATAAAAGGCTGATATCACATGATTTTCCTTTCATACCTGAACCCTTAACCTTCACGGTCATTATTGACGTCTATGGGCGCAATCTTTTGCTAAAAACATTTGTTTACTATACTGTAACAAACTCGGAATAAACCCCGAGGAGTGGATCCTAATACAGACATGTAATGGTCATACAATGAACTGCAGCA…
	c365116.graph_c0	down	3.42215	0.00172368	--	--	TCTTGATCTGTTTCTTGCTGCGTAAAAGGATCTCCAGGTGAGTCATGAAGGTTTAATTGTGTTAGAATGAGTCTCAAAAACTAAAATATGATCGAGCTCAAAGTTATGTGGTTGTGGTTGTGAGAAATCATCACAACATTCTTGTTTTATTGCTGCAAATCTTTAAATATGCAGTTTTTAATAATACAGGTCTGGCCTACACTATAATATCTCTCTGAATACATAGAAATACTTTGAAGACTAAAATATTTAATGTGTCATTCTGTGTTCAGATGTGTTCTGAGAGCAGAGACGAGTGTTTGTCAGATTAATGATTCAGTAAACAGGTGAGTGAATCACACTGAGAGAAAGAAAGACATGAACTGAGTTTGAATGAATCACATTTAAGATCTGAACCAG…
	c367198.graph_c0	down	2.51621	0.00175	--	--	GTCCAATATTATTATACTTTTATGGCACTTTTGTTGTCACCTTTATGAGAAAATTTGCTAGTGATAGCCAATGCATTCTGTAACATTTCTCCCTTTGTTTTACAGAAAAAAAAAGAAACATCATAAAAGTTTGAAACAACATTCCTTTAAGCACCTGGCCATTTCAAAAGAGATAAATCTGGGCTTTTTAATTTGCTTTTCAGCTTTCGCTGCTCAAATTTCTACAAAATTCTACAAATTTCTACAAATTTCCACCAGCAGCTGTGGTGTGGCTTACCTTGAGGTGATATCATTAAAAGCGTAAACAAAACATTAGAGAGAGAGCGAGATGGAGAGAGAACAAACAAAATCCTGTAACAAAGGCAGACCCACATTCATTTTATCCTGTTGGTTGGTTCA…
	c375334.graph_c0	down	2.3179	0.00178947	Abcg2c	ATP-binding cassette, sub-family G (WHITE), member 2c isoform X2	GATTAGGGTTGGAGCTGAACTCTGGTCTAGATGAAGTGAGTAATGTGTTTCAGCTGCAAACTCTCTCTGTCTCTTACCAGCAGTTTGAGAGGTGACGTATACCTGGATCATCAAGAGATCGACCACAGCACGTGGGGCTTTTGGCAGAACCAGGTCGCTCTGACAGGCATCATGTGCGTGTGTCTGATTCTTGCCTATGTGCAGCTGTGTCGGATTAATCGCTGGAAGTGAAAGAATGACACTGGTTGTGTAATCAGTCTCACTTTTTTATTTATTTTGAACCCTGAAATCAGGAAATCACACATGTACAGTGAAATGTGTCAGCCATGCAGAATCCACAACTCGCTACCTCATTTTCTTCAAACCTGCTACCTCCAAAACTACCTGTGGCATGAAGTA…
	c376093.graph_c0	down	2.01393	0.00180263	nectin-4	Nectin-4	CCGGTGAATAGGGAAAATATTGTTACTAATATCATCCGCACAATGTTGTATGAGTGTGCATGAAAACCTTCAGAACACAGTGCGGAATAAAACAGTGAAGTTTTGTCAGAAGCCGTTTTTGTTGTCTATTTTCAGAGCATGCCACTGAGTTTCCACACCCTGTGATAAGCCCATCAGAGACTCTCCTCATCATCATAGGAGCGTCTGTCGCCGGGGTTTTGGTCATCTTTATAGTGATCTCCATCATCTATGTCAACTGTCACCTTAAACGCAAGAACAGGAAGCTGAAGCGAGCGCTCAGCGTCAGAACGTGAGTCTGAGACCTTAGACATGCATCCAGAGGAAATCTCTCAGTGCAACATGATTGTGTTTGTGTCTCAGGGAGGAGATGATCAGTCT…
	c376131.graph_c0	down	2.60666	0.00181579	--	--	ATCTGCATCCTCACTGAGTCATTGAACGTTAAAATTTGTCAAATTGGTTACCTCTGACCTGGCCTTGCATACAGAGGGCTATAGAGATAAGCACTGAGAGCGCTTTGGGCATTGAAGCTTTTCCTTATATTGTATTCTTTCCATTTCTTCCTACATAATAATAGCACTAGAGGGGAGAGCAAACAACGTTTTATTAAAAATTTTACAATAAGGACATCCCAAGAACTCATCTCAGAGAGATAAGTGTGTCTGCGAGTGGACTTCCAGAGAAGCCTCCCCCCTGAGAAGATTGTGTGTGAGGGGCCGGGCCAGCAGATGGTGGGGGCCAGGGTCGTGCACCTGCCATTCCAAGCAGTGCACAGTGGTTATCAGGCCCATCAGAGCCCTGACAATACACTA…
	c376676.graph_c0	down	2.53923	0.00182895	--	--	GTGGCCCTATTAAGTCTAGCCAAATCTAAGTTTTTCATATTTCCTCAATTATATTAGATCAGTATGTAAAAATAAATGCAAACTCACTCTGATATTAGGTGGCACTTACAGAAATGCAAATACTGTATGTGCTAGTTATCCCGGTACACACAACATTTCATTTCTGTTGTTTAAACAGCCATTCAACTTATTTAATCAATCCTTAACAGTTTTTTGGATGGTATGGTGTTTATTAACACCAAAAGAGGAAGGGCTTCTCAATATCCTCAATCTCTCTTTCTCTTCTCAATGTTTTTCATTGCCTCCTGGTAATTTACTATGCCTAATTTACAATGTGCCACAAAGTCATGGGCTGCATCTGAATATGCATACTTCACTATTATAAAATAGCTGAAAAAC…
	c378189.graph_c0	down	2.42242	0.00184211	--	--	GCCAGATGTGAAACTAAATTCTTACATTTTTCTAATTTTTATATTAAATATTTAATTTTACTAAGCTGCTTTTTCTCGCATTTTTATTGGGCAAACAGTGTCATTTGCAGCATCATGTGTCAAATGAATTGTCCATATCTCTGTAAAACTGCTTCTGTAACAAAAAACATTGAGATCAATCGCTGTGTTCATCGTTTTTTCCATTTATATTTAGATGTAAAGAATAGTTTTCGTAAGTGTCACCATATTGAGTTCTGGAAACAGAACCTTTAGGTAAATATTCAAATATTACACAAAACAGGTAAAATATTTGGATTGTGCATGTGCCTTCACAATTCAGTTTGAACCATGAATTAGCCACTTTTTTACTCAGTGGACGTTTATTTTGAAACATGTTTA…
	c379721.graph_c0	down	2.25518	0.00189474	CD36	Putative gag protein	GACGGTTTCTGGGTTTACTTTGCCTGCAGGAACAAGACCAACCAATAAAACCTTGTTTTAGAGAACACTTAGAAATACTTGATTCTGATTGGCTAATCAATTCAAAAATCTATAGCTACAGCTTTCTGGTGACTGCCTAGTACCCACCCTAGCAACTGCATAAAAAACTCTCGCAAATCATGTTTTATTAACAAGGATTGGGAGGAGCGTGTCAGATACTTAGCCTAATTAACCCCAGTGGAGCACACTCAAGTTAATCAACACCTTGGGATAAATACAGCTGACTTACCTCGATCCTCTGACGGATTATCAGCATCTTGGTTCGCTCCTTCAAATATACCAAAAACGTCCTCATTTGAAGACGAATCCAACTCTCCGGTCCCATCGCAGCAACCAGCC…
	c379777.graph_c0	down	2.39188	0.00190789	--	--	TTTTTTTGTTATGTAAATACATAATAGATCAAAACACATAATAATGTTTTTTTTTTTTAATAGTTTGAATGGATATTAAACTACTGTGACCCATAATGTCAAACACCAAAATAGATCTACATGTACACACCATAAAGTCTTCACTGTCACAAATGTTCAGCAGGAGAATTAGTTCTGATTACTGTATGCACCTTGTCTGCTCTAAAGAATTCTTTAACAGCTTATAATCTCTAAACTATCAGAAAATAAAAATACAATGTAAATCTTGAAGAGAGGAGCTCAAAACGCCCTCAGAGGGAACACAGGTATTATGTAAGGGAAGAGAAAACAATTGAAGAGACAACAGAAATAAAGAATCCAAAGATATAACAGGCAGGAGCTGGTGAGAAGAATATAAGA…
	c379811.graph_c0	down	2.9283	0.00192105	--	--	GAACAGAAAGAGTGTAAGATGTAGAAGGAGAGTGAGAAGAGAGGGTGGATGGAGGGAACTGAGATAGTCGAAAGAGCAAGAGCAGGAACTGTTAAGACAAAATGATCCGAGACTCAAGAGTGTGAGTCCCTCAATCATTCACATTATTTACTGCCAATATTGCCTGAGGATGCTGAAATATTAGCCAGAGAAATGGCCAGATACAATGCTATATTCCTCTTTTTTATTCTGAAGCATCAGTTGAATAGTTGGACGATGTGTAATAGTCCTGTTTGTGCTTCTCCGTGATGATCCTCCTTTCAGTCAGTATGAGGACCATCACTGTCGTAGTACTAGGAACTTGTCTCTACAGTTCTGATGTTTTTATCTTGAAGTAAATGTATCCAGCAGCAGCTATGA…
	c381196.graph_c1	down	2.50769	0.00194737	--	--	GGGAGTAGGGAGCAATGAACAATGGGAACACAGTTGATGGACTGAGATCACTTCTAATGAGCTGATAATCAGGGGTGTTAAAGAGAGATGTCCTAAATATGGAGAGCAGTGGGGTGCGAGGACTGCCGTTGAGAACAGGTTTACAGAGAATGAGCTTCTTCTGCAGCTGGACACAAGAAGAGATTTAGAAGAATGTTTGTCTGAACATTGAGTTAGAGATCATCTGTCCAGCAGCTGTTCGGTAAACACAATCTTAAATGTCTGTTTTGATTTATTTACAGAAGATGGAAACTCATACTCCGTAAACGATGACAATTTTAATTTTGGGGTGAACTGTCCTCTTAACAAGGCTTATTAGTTATTGAAGGAAATTTTATTCTGATCCCTCCCACACTAGGA…
	c381757.graph_c0	down	3.06084	0.00196053	--	--	CAAATCTCTTAACCACAAACACTCCTCAAAGTGCCCATTTACTGCAGTTGTATTTCGAGTGGTTTGAAAATGGATGTTTATTGTTGTTTCATTTCTTCAAATGATTGTTAAAAAAAAAAAAAATTGAGAACCCAGGCCACCTTGTGCACATTAGTGCAAAAAAAGCTACCTGAATGCATGAGTATCTACTATAATGATAATATTTACACTATTCACACTGTAAGCATAACTTATACACATAAAACCTAAAGTATACTTTGGCTTTATTCCACATAAAAGAATAATAATGCCTTTTAAGTTGAGCTTGTGGCAGACTGAGAAAAAAGTTGTTTTGGAAAAAGCCGCAGAAGCCCTTGTTGGTTAGGCAGAGTGTCAATCGAGCACAGAAGACTCAGTCTC…
	c383074.graph_c0	down	2.05415	0.002	--	--	GACACACAGCTGAACCCTGGAGACCCTGCTCTCTGAGCATCAACAGGAGCCTCCTCCTCTCTCTCCTCATACACATTCATTTTATAAGCAGGTTTCTCCTCCTCTCTCTCATGCACACACACACACCTTACAGGCTGTTCTGGTTCTTTTTTTCCTAGATAAGAGACTTGATTTCAGGCCTGTATGTGGAAACAGAGACAAAGAGAAAATACACTGAATTTTTACACAATAGAATTTCAGTAGGAGATGGTGTCCAGAAGTGAGGCACAGTGACTAAAGTGCCTGGATGCCCTGTAGTTGTGGCTTATAGTAATTTTAGAGCAGTTAAGTGCTGTTGTTATGAACAAAGCACAAAACACAGATGCAGTAACACGCTGTTGGCACAGTATAATACCAAGA…
	c384291.graph_c0	down	2.68994	0.00203947	--	--	CCAGGGTAGGGTGTGACATGCTGCTCGAAGCATTAAGTTAGTCATGACAATATGTGTTATCAGTTTTATGCTCTTCAGCTGCAGCACATTGTGAAATAATGTCCAGAGGAACCCTTCTGAAAGGCTGTTTTGTAATGGACTGTATTGTGTTACACACTAATTCTGCAATGCATGCCAACCCTTCATGCTATTTATTAATTAACAGCAGCAGTTTGAAGGCACAAGACTTGTCTAAGTAAAGTCAAAGGTGTCAAGAAGCAAATGTATTCAGCCTTGGGAACTCAGACCACTATCTAGTTTGGGAATATTTCATGGCCGAAGCTGACATGCAGTGTAGTGGAAATGTTCCGTCGCATTATCCTTTAACTCACCAGAGGGACTTTTGAATAAAGGCCTTCA…
	c385229.graph_c0	down	2.66165	0.00207895	--	--	GAGATTCATTTAGACTTAACTCTGATGGCTGATGTTGCAGGGCGGATGTTTATTTAGGCTAAAGCAACACAAGCGTTACGTCATACCCAACCTTCACTGCTGTGCTGTGATCAAACCATTGCATCGTTTCATTTTTAGACATGCATGATCTTACACTGATAAAGCTTAACCACAAGGTAAATACCTAAATGGAGTACATTGTAGGGTCAAGTTGATTCGGCAAGTTTAGCACAATCTGAAACGCAGTACTCATATTTATTTCGGCCAATATCCAAATTTGATTATACATGTAGGCAGAGTAAACAAATGTACAGTTGCTCTGGTTGCTTATAAGTCTATCTTCACCTGCATTCTCATTAAACACAACTTTGATTGAAAGCAGATCAATGCAATGCCCTA…
	c386041.graph_c1	down	2.25963	0.00209211	--	--	GACGTTCCCTTTCAACCGCGTTTCCATTGTTGGGACAAAAGCAGGCATGCTAGTGCGTTTACAATACAAATTGTTGCAAAGTAACTTTACAGAAAATGATGACTGTCAGTTTGAACATGATGAACATTATTAACACCAGTTATTATATGATGCAATCAAACTTGTAGCAAAATTTGGTAGTTCTTCAATTTGTCATTGAAGTATCATAACCAGGAATTACACTGACATTGAACAATTTAAATTGTTTTATTTTGTAAACAATATGAGAGTAATTTTATTTCCATTCATTTTCTATGAGGATTGAAATTGTTCAACACTGTTACCAACAATTGGGAAATTCAAATATCTAAATAATTAAATATTTGTGAATTTTTTCTTAAATTTTTTAGCAACAAACAT…
	c386936.graph_c0	down	2.30678	0.00211842	--	--	CATTGTTAATAGTTTTCTAAGGAGTTCGGATGTGCATGGGTGTCTTGTTTGTTATGATCTGTGTGGGATATAAGGATCGACTTAAACTGTACAAGTTGCTGAAAACATTTTTTGGTTGAGAAATGAGGAAAATTTGCCAACATTTGAAATTCCAAAAGTTTTGTTCTGAATATTACAGAGCAATGAGCATAGTGGAAAATTGGGAGGAAAGCCACTACATCGGGTTTTCCCAGTGCATTTCCTTTGAATGTTATTGAATTTGTTAGCCTGAGTCAGATGGGTTTTTCCAGATTGACATTGTGGAGGAAAAAAGTGACTTTTAGTATCAAACAATTGTGATTTTTTTGGGGTCAGAACTTATTTATGCCAAGTTCGTTTAACTGTTCAAACTAATTTTTC…
	c390810.graph_c0	down	2.6635	0.00214474	--	--	CACACACACACACACGTACGTTTACTATCTCCATCCATTACTGTGTCTGTTTTTCTCACTACTGGATCCACTCCCATGGTTTGGTCTTGAATTTCTATTTTGCATTTCAGACATTTGCATGTTAACTCACATTTCTTGTTTTCTCTGCACACATGCCATGGAATGTGAGTGTCTACTTGTTTGTCATGTGGGAGGATTTGTTTGCAGTATTGATGAGCTTATTATGGCTTGATGTTAAGCATTTCCTGATTCTTGTCTTTAGGACAAGGAAATGATTCTGATCACTTGTTTTAATGTATAAATCATAAGAAAAAATCTTGTTTCTGTTAATAATAATAATAACAACATTTTAATGTGTCATAATTTCATCTTTTGTTATAATATTTATTTATATAATAT…
	c393379.graph_c0	down	3.18587	0.00215789	--	--	ATAACAACAACAACAACAACAAAAGATTAATGGTATGCCTCTGGGTGAATCTCACAAAAATAAATTTTTTGGTCACATTTCACCCCCAGAATAATTTCAATTTTGCATAACCAAAGAGAGAAAAAAAAGAACTATACTGCTTGTTTCTCTAACATTCAAATTTTTTAGCATTGACATTTTCATAAAGATTAGGCACATTATTCTCCATACAAATGTGCTGAAATTCTCATTGCCAATTATGATTTTCATTACTGTACTATGATTTATTTTAATAACAATCCATGATGACAATACTACCATGTGTAGCATTTCACATGAATGAGAATTAGATTTATTACATTCCATTAATAAGATTATGAGGGTAAAATGTTACAACCAAAAACCTCTCAAAGCTCCTAA…
	c393607.graph_c0	down	2.2711	0.00217105	--	--	CCAATCCTGTAAGACCTTCTTTTTAAAATTTGTTTCTATTACAATGAAAGTCAATGGTGTCTAGTGTTGTTTTAAACCCTGGTGACTTTCATTTATTGAAAGAAAAAGAAAAATATCTTTGCGTTCCACAGAAGAAAGCAAGCTATACAGGTTTGTAATGACAAGATGGTAAATAAATTATGACAGAGTTATTATTTTTGGAGGACCTATCCCTTTAAGTAATGATTTTCACACAGTGTTATTATCCCACAGATGCATTGACAACACAGGACATCCAATTTACATGTGTTCTATTATTTGATAGCACAAATTCAAACTGGTGATGTGACTCACTGTTCTGAACATTGGGACCTTTGAAATTGAAATGCACCCAAATGAACATCATTTCACATCTTTCTT…
	c395755.graph_c0	down	2.0552	0.00221053	--	--	GAGAGGAGCTACCAGAGAAACACAATAACTTTCTCACACAACAACAGACATGTTAATGCTAATGCTAAAAAAGAGTAACATCTACTATAGAGAGGAGTGAAACTGGAAAGGAGCTGCTAGAGAAACACACTAACCTCTTCACACAACAACTGGCAAATGCTAATGCTAACAGACAGTAACAGCTCTTATAGAGGAAGGGAATGTTCTTTTACAAGCGATTCCCACTGAAACATTTCCTTGGATCAGTCTACTTGTAGTCTGCATCCTTTTATCAATCATGTATCTTAATCCATTTCCAAAATGAAGTTAATGTCACTAGACTCTTAAATTATATTGCATCATGCCTCAATTTTGGAAAATCTGTTTTATCTCGAGCAATAGAGATTCAGCTCTGAAAAA…
	c397605.graph_c0	down	2.27286	0.00225	--	--	GAAAATTGCAAATGAGCTTATGACTGTCCCATTGTCGAATGACACGATAGCTCGCCGTATTCATGATATTTCAAAAGACATTAAGAGTCAATTGATTAATAGGTTAAATGGAAATAAATATGCGTTACAGGTCGACGAATCTACCGATGTGTCTAATTCTCCTCAGTTGCTGGCATTCATCAGATACATATTTGATGGAAAAATGCACGAGGAAATGCTCTTCTGCTCAGTGCTGGAGGGGACTTGTACCGGCAGTGACATTTTCAACAAGCTGGACACCAGACTAAAAGAGATGCGACTTTCATGGGATAACTGTGTTGGCATATGTACTGATGGTGCAGGTGCAATGGTAGGTAAAAACAAGGGACTCAAGGCAAAGGTTTTAGAAGTGGCTCCTCA…
	c398534.graph_c0	down	2.16809	0.00227632	--	--	AACAATCTACAGGTGAACATTCAGAAAAGGGCAGTTATGTTGAATTTGAGTATAAATGAGGTGACTGTGACGGGTCTACAGGGAGATCAGAAGTATCCGTGTGTTTTGGAGAGGGTTGAGTCTAATGCCATTATCTGTACAATTAAAGGAAAACCAGGAGCTGTCCCAGAAGTGGACTCACTCACTATTGGCATTGGGGATACTTTTGTTCTCGGGATGGGAGAAAGTACAAACTATTTCTGCATCAGTCCATAGAACCCATCTGGTCAAGTATGAAGGAGCAATAGAAACACCCAGAGGAGAAAACAAATAAATGATATGATATAAATTACTGTCATGAGTCTGATGTTGTGGAGTGATGCATAAAATGCTTTACTATTCTGATACATCAAGTTTTAG…
	c399527.graph_c0	down	2.39933	0.00230263	--	--	ATCACTGCAGCGATCAGAGAGTCCTGCCTCCCTGTATATAAACTGCAGCTACCTGCTGTTTCATCACTCTCGCATATCTCTTCTCCGTACGGGACATGCAAGTAGGGAAATCTTGTGAGATAACTCACTTCATGTTATCGTAACCTAAAAGTCTCTTTCTAACATCTGTTTGGTATCTCACTATGGTATATAGACACAACCCAGTGCGAGAGACACTGACGGGAGACAGGTTTTCCCTTGAAAGAATCTGCCCACAGAACAAAAAGCTGATTGCATTTGCGAAGTGCCCTGGTTCTTTGCACATAAACGTGTCGAGTCCGCATCAGACATAAAGAGTGTAGCTGCTCAGAATATGAGAAAAGCGGTGGATGGAAAGACATTAGATCCAGTGTGATTGAA…
	c401527.graph_c0	down	2.94353	0.00238158	--	--	CTTAAATAGGACACTTTATTAATCACATTAAAAATGATCCCAGTTCATGCAAAGCTCAAGTCCAGCAATGCCAGAAGCAGAACATGAACATTAGTTTTCACTGGAAAGAGGCCAATAAATCAGCATTCAGAAGATGGTATGCCAGTTTTGGATTATTTTTGTAGAAAACGTCAGCAAAGAGCAAAATAAATATCAGCCTGCTATAAACAGAGAGTCAAGACAGTGGAAACTACAATCAGAAACATACATGCATGCATGTAAGATATTTTTAAACAACCTTAATGTCTTATTTCTTCATAAAAGATACATATTTTTATTTTGTTTATGGATTACATAATGTTGTTTATTATATGTTCCTGTAATGGCTGATGCGTTGGCAATATTAGTCATGCTAAAAAG…
	c402918.graph_c0	down	2.28807	0.00240789	--	--	TGGTTCTATTGTGCTCATTTGTAACTTGGTTTGGATAAGTGTCTGTCATGATTAAATGTAGGCATAAATGTAAATATCTTGATGTAATCAGCTTCCACATAATATTTGAGTATAATGGAGCTTGCATATACCTTTACACTGGTTGCACCACTGGTTTAATATATTTACAATACACAGTGAATAAATTAGTGTTTTTAAAACAAGTGTATGATTTAGTTAATGTAAATGTTGATTAATGTTTATTTCTCACTTGTATTTTTCCTTAGGTTGGAGAAAGAAAAAGGTAAAAACATGGATAGACGTAGTCTTAGAAAACGAGCAGTGAAAAGGGTGAGTTCTTTATTTTCTTCCTTTCCTGATGAGATGCAGATCACTGGAGCTGCAGAGAATGCCACTGTG…
	c404990.graph_c0	down	2.27124	0.00243421	--	--	TCAAGCTAGGGTTAGGGTGCTCAATTTCAAGGACATGAGGATTATTAGCTGTTTCTTCATGCTTAATTTTTTCCTTTGAAAAAGTATCAAACAGTGGAAGAATGTAGACACTGAGAATAAGAGGATCTTCGCTTGTCATGAAGATAAGAAGATCTAAATGTTGTTCAATAGGGATGTCTTTTTGTTTAATAACTGTGGTAGGCCAAAAGGATGGCTGGATTATTTTGGCATGAAAACAAGTCAGCTCCACCGATTCCAAGATTCCAAGGACTTTTACAGCATATTTGAGAGAGGAGTATGACTCTGCTAAACAGGCGTAATGAGGTAGATGTGCCTCCTCCAGTTTCCCTGAGATCACTGTCACATCAATCACAGGACCAATTCTCTCACACTGAAGCC…
	c405473.graph_c1	down	2.31635	0.00244737	--	--	CTGCATGGGGCTCTTCAAGTTACTGAAGAGATGAATGCACCAAATACCAGACACAGATACTTTTCTGTTGATCCAAGGCCAGAAATTAACTTTTAAACAGTAAGAGTTTTTTTTTTTAAGAACGGATAAAGTATTTTTCCCATCAAAAAAATAAGTCTATAATAAACAGAATGACAAAAATGTGGAGATGGCTGCCATGAACATCACCTTACACATTTGTACACAAAGACATGCAGCAAAAACAGAGGCACGAACATCCGTGCCCTGACAAATCAATGAGTCTTTCATGAATCATGAATTCTGTGACGTTTCCCTGAATTTCTGATTCTTTGTTCACAAATCACCATTCTGATGGGAAGGAGGGCGGGGGAGAGGAAAACACTTTCCAATTTGCACTTT…
	c406476.graph_c0	down	2.04384	0.00247368	--	--	GGCGTCCTGAAGACAGTCCACCTGGAACAGAAGAGCCTCCAGGGTGCGCACCTCCAGCAGACAGTCCTCGTAGCTGGCCCTCACCTCCATCTGCACAGAGTCCATAATGAGAAGAACAATCTGCTTTAGAAAGTCTCAGAGTGTGTATGGAAGAGAGAGGAGATGCTTTAAAAGCTTACGCTAACACTTCAGTTCAGAGACCATACATGAATATCTGTTCCCTATGCTAAAGTGCAATCAAACTTGTTCACTGGGATTCATTTGTGTTGTTTGGCCAGTGTGTGTATCGTTGCTCTCGAGTCACTGTCTCATGTGATGCTGCTGATGTGATGATGTCAGAGGCAGGGGGCGTGGTGTGAGGAGGAGCCAAGTTTGATTGGTGTGTTTACAAAGTGACCA…
	c407778.graph_c1	down	2.19693	0.00248684	--	--	AGTGCTAGCTTTAGTTGGGTTCTTGACCCATGAATTCTTAACTTCAATCTTTTTCTGGCTACTATTTGTTATAGCACAAGATGTGGAAAAACAAACTGACCAGATGGTGATTTTTACTTATTAATGGTTCAGTCATCATGTAGTGTCCTGACTCACTGAACGTAAAGGCTGATCTTATTATTTAGATTAAAATATTTCACTTTAAAGTAGCTCTAAAATACCACTGCATGAAATGTAGATCTGTTTTAATATTTTGGATGTTTTTAAGTCATTATGACAAAATTATTTGGATGGGATCATTTACACTCACACAGATATCAAGGTTCAGCGTATGAACCTCAACAATCGTGATAATCAACAAAAAAAACGTGTTTTTTGAAGCTCAGAGTTGGTTTAAAT…
	c407942.graph_c0	down	2.27953	0.0025	Muc3A	Mucin-3A	GTTTGCACAATGACCCATGAGTCTCATTGCACCAGAGATCTAGGTACATCAAGTTAGGTGATGCTACCATTTGTAACATTTCTCAATACTGATTGCAGAGCAGCAGATTATCAATTTCTATTTCCTGATTATGCTTATGATTGTCTGACATGCTGTTGATGATAAGATATCGGAGATAAAGCAGCTCACTTTGTGAAACACTAGGTTAAGATACAAACACAAACACACACAACGTTTTGGAAAGTTGAAATCACAGTTTGAAAGCAATTATCTTAAAATCTTGACTAGTCATGTTTAAAATGTTGAGGATAATTGTTCAGTGTTGCCAAAAAAAGTTATGTAACAATGTAATCTGTAAGGAATAAATTGAGGGGTAGAATATGTAGTGAGGAAGCCCCA…
	c408199.graph_c0	down	2.38677	0.00251316	--	--	TTAAGAAAGATGTTATAAAAAGAAAGAAAAGTTCTGATTTCAGGCAGTCCTGATTATAATTTTTCAAGTTACCAAGTGGCCTATCGCTCCAAAAGATTAATTTGTGACCTGTATTTTGTGTTGGCTTACAAATTAAATTTCAGTACCTGTGTACATACAGTTTGGTTTTGTTTTATCTTTCCTGTAGAAAATTGAAATCCTGGTGGGACTGATTGCCAAGCATTTTTTTCCAGCTTATTAACTGAAATGGACAGTTGTCTCAGAAGCAGATAATGTCTTACAAGAGAACCATTAAACAGACTGTACTTCTATCCCTCACAGCCGCATTTTTATTACTGCCAGAAATTAAATATGGCACTACCCTAAGGTCTATAACTTCGATCCCTGGTCTCTTAAGAT…
	c410197.graph_c0	down	2.37334	0.00256579	--	--	GTCGTTGTGAATATATTTATTTTGTAGACATTTCGTTTACAAGAAAAACTGGACGTCATACAAAGATATTAAGATAGGACAGTACACCAAGATTTCACAGTCTATGTAACAATATGAAATGTCCTTCTCCATTCATTAAAGGGCTAGAAATATAGCATAAAGTCAAATGAAATGGAGAAAGGGTGAAAAGAGAAAGAATGTAGAACGGCGGATTATATAATTCACAAGGGCTGTTCAGTATGTATTAAATATGCTGTTCAATATGAGAACTTGAAGCAGTCATGGTGAGGAAAACACTCTTAAATCAAGAGTGTCGTAAACCAATAACCTCAAATCTCCCAGACACCTCTATCATCGGCACTCTTAATCAAGAATATACGAAGACAAACAGTATTGAAA…
	c412223.graph_c0	down	2.07173	0.00257895	--	--	GTCCAAATATGAAAAAAGTATATTTTGGTGTGCATTTGCTTGTTAAAACTGTGGGTAAAATGTTTCATTCTTTTATTTCTGGAGGTCAAGCTGCTAATAGTTGTAGAACAGGTAGACACAAGACAGAATATTTTGTTTACTAAAAATCCAAAATTCATTTGATAAGAATTTATGCCAAGAATAAATATTTCCAAGTCAAGAATATAAACCCTAATTAAGAATATGAAATAAATATAGCGAAGTGACAGCTTTCAGTTTAATATTTTTATACGTGACATTATTCCATCTTTTGAAAAATAATTAAATCAGATATCACATAATAAACCCAGCATACACCTATCAGCTCTCACAGCTCAAATAAAGGAAACTTGGTCAGTGTTCAAAATACATTCCAACCTC…
	c412444.graph_c1	down	2.03528	0.00259211	Popdc2	Popeye domain-containing protein 2 isoform 1	CCAGGAATTTTTTATTTATTTTAACTTTAATTCAATTAATTAAAAAATGTATCATTTTAATCATTTTCGGTTGGGACTTTCATTAATCGTCTGATCCTAATATTCTCTAAATAAGCATTTTATATATTACATACATATATATATTTTTTTTAGATGGACCAAAAGGTTTATCAATAATCAAATTCTTAATCAAATATATAACCATCTGGAGAATTTGATCATAACAACTGGTCATTTTGTGATAAACAGATTGGAAAAAGTGAGCATTTATTTATTTAAATGTACATAACTGTTTATTCCCCTTAGTTCCCCTTATTTTGACAGTTTCTCTGGATTAACAAAATATGTGAGCTTTGGTGTATTTATAAAAATGGAACATGTAGCTTAACAATTCTATAA…
	c413710.graph_c0	down	2.02366	0.00261842	--	--	GTGGGAGTCTACACACAGATACAAAGGTCGTTTGTTTTTGGCTGTAAAAATGTATCTGTAAAAGTTGCCTTGGAAATTTCGAAATTATTTGTTAAATTCCAATACTTAAATGAACATATGGTGAGTCTGAATATTTTTTTTTCACGTGTTATGTTTTAATAACCGGGCTTGCTTTTTGCCTCTTGAGTAATCGTAAGAAATCCAAATACACTATTTCATGTGCTAAAATGCTAAGACGTTATTATTATATTAGTCCAAATGTCTTTAAAATTATCATGGAATATCTTTAAAATGATCATGGAATACACAGAAAACATTTAAATGTAATTATGTACTAAAAAAGAAGAAGAGGAAGTTAAAGTGATTAATAACTGCACTGTAAAACATTTCCAAACACAG…
	c413930.graph_c0	down	2.15411	0.00263158	--	--	TAAATAAATAAAAATAATAAAATACGTAGACAATGCAGATGAAGCTGCCGACTCCACCAATTACTCTAGTTAAAAACACACAAGTATTTTCAAAGTTCCTGAGCTCCACAACCTCTGGCTGGAACTCATACCAGCCACCCACAAGTCCTCTGGTCCAGCTGACTTTTTTAAAAAATGCTGCCAGTTCCAGAAAAATTAATTACAAGGTTTATGCCAGCTTTTCCCCATGAGATCACATAGCAGAGAACAGATGACACACTGGGTTAGAGTTCCCTCAGATCTCATGCCAGAGTACATGGCAGCCAAGGTTAATTGGCTTCTCTGGCCTCCCCAGAGGCTGATCGTCATTATCAAAATTGTTTTGCTTTTGTTAAGTGCGGAGGGTGATGGGTTTAATCA…
	c417283.graph_c0	down	2.30231	0.00272368	--	--	TAAAGCGCTTTGGATGGCCATGTTGTCTGTTGAAAGTGTTATATAAATGCAGTACATTTACCATTTTAAAGAAACATTTTTGACAGAAGACATATTTCAAGAGGAATTTTAATTATGTGGCACCTGAACAGGTGCATACAGGTAAAAATTCCAAAGGAAAGGACTGCTTTTTGCAGGATGTTCCAGTAAATGAGACCCTCAAAGCACTTTTGAGCCCTTGAGTCAGTCAAAGCACAGTACATTGATGCAAAGACACACAGATCAGATGACCCACATTTACTGGAGGATGTAAGAGATCGCAGGATTATAGTTTCTTAAGACATTTCTAAAAGACTATTACTGTTTTTGTATTCATATGTCATGCATTTGAGGTACACTTTAATTTTCATCATCATTTAT…
	c422157.graph_c0	down	2.25662	0.00284211	--	--	TCTACTGTAAATCGATTTACAGTAGCGACAATGCCCGCGAAAAAACTGACCAATGACAACGGAGACTTCTTTTCAACGGTTTTTTTTTCGGTTGGTTGGGACAACTGAGGAAACACTCAACAAAAAGGTTAGTATTGTTTCTGTAATTATTTTATTTAAAACCGAGATATTTTCAAATGCAGTCACTTATTAACAGCAACCTAACACGAACCAGTGTTGCAAATTGAGTGAGTTGTGAGGACATATTCCTGTAGTCAAGACTTTTTTTCTGCCTGTTTGTCAAGGCCTGAGGTAATGTTACAATTGTTACTGCCGTTATCATTATGACAACTTAAACGGGGTGAATAAAGTTTACATTGACTGATATTTAGTGACACAGAAACAAAATAAGCTTTTTTT…
	c424207.graph_c0	down	2.41846	0.00292105	fosB	Protein fosB isoform X2	TATATTTTATATATATAGTTTTAGCCATAGAAAATGTTCATAGTGCACCACATGCCTTTTTAGTTGCCAACATGAGATAACTATGAAATAATAATAATAACCATAATAACAATATCCGTGATAACTGCAGTAAGACAACAGTAACAGATAGAAGGAGCAGCTAACAGCCCCACAAAATTCTTCTTTAAGTCGGCAGTAACGGCACAATCAAGAGCAAAAGAAGAAAAAGCATCAAGAAAAATCAGTAACTTAAAACATCAAAAACATTCACAGGAAAGTAAACGGTTCATATTCAAAAGCACATGCCGTCCTTTAGGCTGGCCACCGCTTTGTGTTCCTTCCATCCGCAGCCGGCATTTGTGCTTTTTTTCCATTTTAACAACAACAACCCCCTTAAAG…
	c428098.graph_c2	down	2.48334	0.00298684	Samdp9	Sterile alpha motif domain-containing protein 9-like	GAGTGTGTGTGTGTGTGTGTCTGTACATGTGTGAGTGGGTGTGTTGATTTTGCACTATACATGTTTAAGTTTCACCCCTTCATTGTACACATAAAAATGTTCTGTATTTTTTACTTTTTCCCATTTCCCATTCATTTCCTATGGTCGGTCATTTGTCAACGAAGGCCATGAGTGTGACTACTTCTTGTTACGCTCAATTAGCCTGTTCAAATCATGCCCTGTTTTTTCTGTGTTCACATTCCAAGTGACATAAAAGTCATCAAGTTTCATATCATTCCGAAGAAGCACAAAAATACACTGCAACTGTGCCTTTGGCATACTAAACTGCTATACACTAGTCCAATTGAAGATATACTGAATGATTGTGTTAAAATATATACTTTGGGTGCACTTTAAATA…
	c428212.graph_c0	down	2.49813	0.003	--	--	AAAGGTGACATAATGTGATCAATATAAATCCATAATTCGCTTGCCTTTGGTGTTTATATATTTTTTCAAGTAAAACCACTATAATACGCTGAAATTGAGTGTATTGTTTGGTTATGCTATGTTTGGTTAATGACAATATACTAAATAGCACAATTTTTATATATTATATAGGATCATTAAATACAACCCAATCGCAATTATAAAATAAATCTGCCACTTGTAAATTAAGTTACATTTCTACCAGTATATTAGTTAATCTCCGTCTTTTAATTAAATAGGACTTGTCACTGCTATGTCCAGGTAAGGGCTTAATTTCTCAAAAGCATCGTAGGCATAAGTAGATGATAGAACTAATGTCACAGTGTTTCCAGCAGCCTTACACTCTGTTCATGGCGGATT…
	c430416.graph_c0	down	2.39812	0.00303947	--	--	TTGCAAGAAAAAAAGTTGTACAAATATACAAAAACACAGGGAAGCGAGATATAAATACACTCCAATTAGAAGCAAACATAAAATAAAATAGACATTCTGGATTTGCATATAAAATTATAGTATTATTGATACATAAAAGTGCAAAAATAAACTTACATTCTTTTGGAAAAGTTGTCATAATACATCAAAAACTTGCTACTCTTTTTGTTCTTTGTAAGTCTAAGAGATGAAACAAGAGAGTCCAATTCCATAAGAAAAAGGGGGAAAGACAAAGGAGACTTAAGCCATTTCTGTTTATGAATGAAAAATTTTGCATTCAATATAAGAAAATTAACAACATATTCAACAGATAATAGCTTTGGATTTTCATAATAAAAGATAACATCTTTGAGGGTAAAA…
	c436211.graph_c1	down	3.55117	0.00314474	--	--	CCATAAAATGCGTTGCTGTTTCAGTTCAGCTCCACAATCAAGTCACTGAGGGTGATTCTTAAATTAGTGAGGGTGCTCTCTCTTTCTCTGTCCATTGCTATGGCGCAAAGAGCGCTCCCTTAAAACCACACATCTTATTTCATCACAACAGCACAAAGTTACATTATCTCAATGAAGTTCTCAATGCAGTGTATTTTTCATTTACATTGCGTCTACTCTTTGTTGTAATTAGATGATTTGTGCTGAACATGATTTGACCACTGAGTGGATTCTAACTTAAAAGCCTCTGACTGTCTGTTGTACTCAAGAAAGTGACAGATATTTCTGTTATTTGGCTATACTGCTCAATTACTGCACAAACACATTGAACAGAAACCAGTCTCCAGACCACAGACCATA…
	c438293.graph_c0	down	3.77121	0.00317105	--	--	GTGAGAACATCAGCAGTTCTGAGGGATGTCTGTTTCCTCCACAGGGAGAGAAGAAAAGGGAATATGCACCTTTATATCTCATAATTTGACCTTTTCTGAGTTAATGTCTGGATTCTGAGAAGACGAGTCAGAGCAGACAGATCTAAACTCTGAAAAAGCCTGAATTGTGAGATAATTGAGAGAAAAGTTGTAATTACCTTCTTCTTTTTGTTTTATTCTGTGACAGAAGACACAAATTGTGCGACGTGAACTCAGAATTATAAGGGATCTTTCAGTTAGTTTCCTGAACTGTGTTATTGACTCACGGTTGTGTTGCAGAACGACTCAAACTGGGAGATGAAGGCTACGAATGAGAGATAACGGGACGTGTGCATGTTCTCCTGCAGAGCTGCTGTGTGT…
	c438365.graph_c0	down	4.20298	0.00318421	--	--	GTGAATCAGCGCGCTTTCATTCGATATGGCCAGAGAGAGATAAAGTGGAAATATCAAGAGACTAAAAGGATTGCGATGGGCTTGCACTACGACTCAGGTCGCGCCGAATCCGAACAAGTTCGATGGGCTGCCATGAAATCGAAGACATGGGGAAGAGAATGTGCTGCGAGCCAAAGAAGTCGAACGGTTGGAGGTTCTGGCAAAGCCAGACTCAAGACGATTGAGATCGTTCTGTCATGACAAGTCGCTTTAGGCGACCACACAGCCGCTGGCCCAAGGCTGCGAGCCCCTCTCGGCAGTGACAGGGGTCTGCTCGGTGGAGACCGCAGTGTTGTTGGAGGTGGAGAAGATGGACAGCATTTCGACAATTAAGAAGAGGGGAGGACTGTAAGGTCAAGA…
	c439433.graph_c0	down	3.70091	0.00319737	--	--	ATCTTCTCGTACACATTCTCCTGTTCCTTGAACAACCGCTTCATCGCCCTTTCTGCAAAATGTTCTCCATCTTCGCTCAGACCACCCAGACCTCCGTCTCGGAGCCTCAGCAGGCCCCTGCTGATCAGGGCCAATCCGGCTCGGGCATCGGCTACTCTTCGTGCGTCGTTGCCTAAGGCGCCTCGTCTAGTCGCACCATGACAATTCCGTCGCTCGACGTAATCATTTCAATGGGGCGTCACCGTGATCGTAAGACCTCGGCGATCTCAGACGCCTTGCGTCGGCCCTGCCGGAACCCAGATCTCATCTTTTCGACTTCTTTACCTCATGAGCGCACCCTCTAGCCCTCGTGTTGGATCAACTGTTTACCAGCCCCTATGCACTCTTTCAGTCTCTGTC…
	c70514.graph_c0	down	3.92903	0.00322368	--	--	GGATATTGCTTGCTTGATCGATTGATTGGATTGACATACTTTGTGCAGAACCCATTGAGAGAGAGCCTAAGGAACCATTTTCTTAGTCAAGAGGATCCTCAATAATCCTGGCCCCGTCTTCGTCGTCACTCATCTCCTCATCCTTATCCATCCCATTCACCCCTGCAGTCCCTTCATGGTTGGGCAGCACCACCAACCCGTTCCTGTGCGGGTCGAACTTCACCTGAATCTCCGCATCCTCCTTAATATTGATCCTTCCGGACAAAATCAGAATCGACAGCGGCGAGAGCAGTTCCTGCTGAATACTCCTATTCAGTGGACGTGCACCCATCGTTGGGCTGAATCCAGTCGAAACGAGGAAGTCCTTCGCCGCGTCATCGAGGACGAGCTTCGACTTGC…
	c199353.graph_c0	up	19.8067	0.00127632	--	--	AATTGAATTAACAAGACAATGTATCTAGAATGTGGAAATCACAGTCTTTGGGTCAACTGCATGTCACTTACAACAGTAACATGTGGTTGGCCAACACATTGCGGTTCCTGAGTTCTTGGTTGGGAACAAAAAAAAAAAAAATAGAATCTTGTTTAACCATTTTTGTGCAGCTCATTTATAATTTGACTTAAATTACACACTAGATGTTTAGACCAGTAATGGAAATTTTATAGGGGACTAAAATTAAAGTCCAGGTCATACAAAAAGAGGATTAGTTAGAGTTTCAAAACAAAAAATTAAAGCAATATAAATGGAAGTACAGGTACAAAAAGAGAGGACAAAAGCTAGTGTTGTATTGCATTTATTTAGAAGGAAATACATTTGGGTGAAAAAAGGAAC…
	c202064.graph_c0	up	2.70307	0.00128947	--	--	GTCAAACCTAAGCTAGCCCTGTCATTGTCACTTTGTGACTTCCCTTGGTGGGCATCAAAGTTTTGATGTTTATGAATTCAATGTCAGCTTCTGCCAAATATTTGAGAGAGTCAAGGCCTGGAGGTTTGGCTAGGAGGCTTTGCAACTGTAGAGGTTCAGCAGTGTAGAAAGAGCCACTACTGAACCACTGTATCATTCCCCATTAATTAGACAGAGACAAGACGACACAACACAGCCATCAATGGTTGCCAGTTGTTAGGAATCATCAATGAATTGAGTGGTGGCTGCAACACTTGGCAAACGCCCAGCCTGACTAAAGCATCAAAGCCAGAGAGCCCAGACGAAAAGAGAAAGGTACATGAAAAATATGCTATTATTCCACAGACCAAAATCCATATA…
	c255175.graph_c0	up	3.17155	0.00130263	--	--	GGCAGTATTGTAGTTCTCAATGTTCCCCCACATCATTCCACGCTGTGACTACAGTCACCTATGTCATATAATACCTCACTTAACCTTGTATCACTACAATCTACTGTGTCTGAGAAGGTGGGCTTGACCACCGCAAGACTAAGTTAAAGTGTGATGTGTTCGTGTGAGAGTAAACAGCTGATCCCTCTTGTCCAATTCCTCAACATGTTTGTTGTTTGTATTCCGTCTTGCTTACAAGAACCACCCTGGTAGTACATGGATGACGTTCAACCATGCTGTCGTCTAGTAGGAATTCCTGGAATGTGGGGTGCAGATGGAGGACAGATAATCATTGCTCTCACACCCCTTGACTTACACTCGTCCAAAACACACACAAACGCACACCCCCCAATCCATAAT…
	c259006.graph_c0	up	2.90713	0.00131579	Rab3ip	Rab-3A-interacting protein isoform X1	AAAGCTCTAGGAGGAGATACTGACTAAAGTTTGGCTCAGAAGAACAAACTTAAAAAGCAGATCAGTAAGTTGGCTTTTTCATGCCAACTTAATATCAGAAAATGTATGGCAAGGCCCTGGAACTTCTAATATCAGACCATCCTACTAAATCAAGCAATTGGATAAAAATAGCAATTGCAAAGAATGGACCTGAAAGTCCGTTACAAATTCCAGTCATCTAGATTCACTTCAACACATTTAGCCTCTTTTGAGAGGCTGACTAGAAGACTTTTTCGAGAAAAACTGACATGAAGTCACAGCTAAGACTGATATGAGACCAGGGACAAAACCTTAGAAAATAAAATACTGTGTCTAATAAGACTACCATTAATCAGTGGGCATGGGAAATGAAAGGGGACA…
	c273891.graph_c0	up	2.61313	0.00132895	--	--	GCACATCATTGAAGTTGACTTCCAGTTGCAGTCACAACCAGAGAATTTTCTAAAATTAGTACACTTTCATTTTCCCACGCTGAGCATGACAAACATGCATAGGCTGTCTGGACCCATTTCTTTTTTGCACTTGTTTTGTGTGTACAAAGATACCAGAAAAATCAAAGCAGGCTTCTAGAGTTTCTAGTGCTTAATTTCTTGCACAAAGAAGTCATCACTTTGCATAGCATGTAACTTTAATTGGTTCATGGGAATTTTTCATCCCTTCTTGTGTTTAATTAGGTTTTTGTCAAATATAGACCTAAAAGAGAGGCATTTTGATTCTTTATTTTTTTTAACATGGCATCACCAGTTGTCTTCTTTCATAGATTTTGGTGTGAGGAAGTTTGAACAAAAATG…
	c287786.graph_c0	up	4.93008	0.00134211	--	--	TACAGCAATAAACATGACCAAATCAGATAGGTTGCATAATTTTTCTTAAATCATTTTCAGTTAGTCTTTTTACATATTTATATGACATCAGATGTCAGGATGTAACCAAACAACATCTCATGAGTATTTAGTCTAAAATTTAGATGTTTCCACAGATTGTTAAAAAGGAGTATGCTGAGATAATACAGTACAAAATGAAATGATAAAATACTCACATCCTACTCTTATTGTTATCTCCTCTGTTCTGTCTGTACTGTTGACCTGACAAAGATAATCTCCCACATCTGACTGTCCGAAGTCACGCAGTTGTAAGGACACATTTCCTCTGTCCAGCTCCTCAGTGAACAGATTCACTCTGCCCTTGTAGCTCATCCCCTCTGTCACCTGTTTGTTCTTATA…
	c299860.graph_c0	up	2.2992	0.00135526	--	--	AGCGGAGTTACTTTGTGCACAAAAGCGATGGCAGAAATATCGCTTTATCTATCCAGCGTCAGTATAACAGTGGCACATGATATGGACCCTGACAAGAGCTCTGGAAAAGAGAAGGACTATGAGTGTGTGGAGCTTGGTGATCTGGACAGAAAAGAGAAGACCCCACGCCGCATTATTCATTTCTCCAGCGGAGAGACCATGGAAGAATACAGCACAGATGAGGAGGAGGAAGACACAACACAGAACACAAAGAAAGACCTTCTGTCCTCCATAGACACTTCCAAGCTGACCTGGGGCCCGTATGTCTGGTTTCAGATGTGGAGAGCAGCTACATCCACGATATCTGCTTGTGATTTAATCGGTGAGCGAATGGCATCACTTTTTGGCATCACCTCAGCT…
	c322760.graph_c0	up	2.69374	0.00140789	--	--	TTTTGTTAAACATCCAACTGGGTTTAATTTATGTATAAAGAATGTGTCTCTAAATGAAATTATATTTTATAAACATTTTGTGCATGGTGAAAAATATGAAAAATAGGCAGAATGGCAAATTAAATTTGTTTATGCCATTTTTAAAACTGTGGTGTTAAATATGTATTGCTTTAAGTTTGAAAGCCCTACATATCTAAAATTATTGTGAAGAACCAGATCTAATTGTGAAGTATTGAGTTTAGTTGTTTCAAAGCATATTATTGTTGAAACAGTGGAGGCTTCTGCAGAAACGGTCACTTACACTGAGCTGGCTTTCAACAGAACAAACACAGAGGAGTCGGTAAGACATTTGTTTGTTCATTTGATGAGTGTATTTGCAAAATTTCAGCTGAGAGTCAG…
	c324196.graph_c0	up	2.1622	0.00142105	--	--	GAGAGCTGAGATGCTTCAGATCCTGCCACAGTTTCATTCTAGAAATTCAGTGCAGCATTTCATTAGAGCTGCTTCTAGATTTCAGATGAGTAATGCATGCATGTGCTCATGGCAGACTATTACATGCATTTATTTCCGTTGGCTTGCAGGATGATGCAGAACAGATGGAGAGACAGAAACTGGTTTGGGGTCTCTGTAAGAGCTGCTCGCGTCTCCAAACACTGAAACAAGCAGACGTGTTTATCACTGTGACTCCAGCATGTGAAGAAATCATTTAGAAAAAGATTTGATCATGAAAGACCCTGGAGAAACTATGTGAGCTTTAAACACAACGACAAATAAATGGCATTAAAACAAAGTGTCTTGATTCAGTTTATTAACATTTTAGTTTTATTTTAG…
	c331177.graph_c0	up	2.12239	0.00144737	--	--	TTATGTTTGTTAGTTGATTTTTAATAATAATTCCATATGAATGTTTTCATAATTAAAGTTCTATTAAAGTTAAAAGTCAATGTGTTTGTGATTTCATTGATTTTTATATACATCTCATATCTTAACAGTAAGCTGTAGTTTGGCATTCGTTCAGCTATAAGGCATTCCTTCTCTCTAGATATTGGCAGTTGTCATTTTAAAACCTGCAGTATATTGGCCGACAGCTCCTAACAAGAGTACTGGCATGAACATGGAGATGAGCATTTGGTGCACTGCAATTTGGATTGTCTGTGTGTGTGTGTTTTGCCAAAAACCTGCTGGACTTTAGCCACAATCATGTTTATTTCATGCACTATGTTGTTATCTCTTTGTTGATTTGATGTTGTGTGATTTCAGCCT…
	c341686.graph_c0	up	2.5844	0.00146053	--	--	GGGTACACTAGATATTTTCTCTGACCATTTTGAATGACTTGTGTTGCTTACATCAGCAAGGGTTAGATTATATTGTTGTAGTTTCTTTGTACAGTCACTGGTCACTGGTGTTTAACATGTTTTATTTGCTCACCAAAACCATTTTTATTTGTATCTGCTGTTTGGCGAGCATCCATTTCCAGTCTTTGTGGATTGTGGATGAGACTTCATAGCGATTGTCAACAGTCTGACTACATGAGACCACATTCACTCCAACTTCCATTTGCTGTTGAAGCTCTTGCCTTGTACAGAGGCAGCCAAGCAACTGCGGAACGTAATACTTTCAGCCTGTATGTCCACTGGTGAAATTGACCGTTAGCCACCTTTGCCCTCACGCAAGGCCCTCAATGGATTTGGTGT…
	c345878.graph_c0	up	2.13958	0.0015	Igfbp 7	Insulin-like growth factor-binding protein 7	ACTATCCCGTGTGCGGCACTGACGACGTGAACTATAAAAGCGGCTGTGAGCTGAAAGAAGCAAGTGTGAAAGCAGTGAAGGAGAAAAAACCTGAGATTAAGATTCAGAACAAGGGCGAATGCGCTCAAGCACCAGTTATTGTGACCGCTCCGGGAGAGATCTGGAACGTGACCGGCTCACGGGTCTTCCTAAGTTGTGAAGCCACCGGGATACCCACACCTGTGCTCACCTGGAGAAAGGTATCTATTAACAAAGAAAATACTGTTCCACTCCCTGGAGACAAAGAGAACCTGGCCGTCCAGACCCGCGGAGGTCCGGAAAAGCACGAGGCTACTGGCTGGGTGCTTATATCTCCACTTACCAAGGATGACGATGGCTCCTACGAGTGTCACGCCAGCA…
	c346180.graph_c0	up	2.94033	0.00151316	--	--	GTTGTGTGCCGTGGAGATGGATGTCTGCTGAACGTGAGCAGTGCTGGATTTGGGTTGTGACAGGTTTAATGGAGGAGTGTCAGCTCCGTGGGAGAGACCCAACAAATGACGTGGTGTCATGCTGTCACAATCTCAATATGATGTATGGATCTGAAGAGCATGCTTGCGTAAGCTTGTTTCTCAGCTGCGCTGTAGATCGTTCAATAAGGATCTGTTGGGTTTTCTGCTGGACCAGTCACTTTGGATTCGTTTTTCTTCTGCCAGCATTTTCATTTTCCTACCAATTTATGTTAAGCAAGACATTTTTTCAGAAAATATAGTATGGTTCCTTCCAAAAAGAAATGACACTTTTTTTTTACAAGAAGCTACCGTTTCAGAATTCCACGTTAAATTCAATGT…
	c347270.graph_c0	up	2.3033	0.00152632	--	--	GGTAAAACACTGTAAAAATAATAAGAGCTGTAAATTAATGGTTGAGGGCTGCAAATTAACAGTACTTTACTGGTAATGCTTTTTTTACAGTGTAGGTTTTACACTAGTGGATGTTTGACTCAGCTTTACATACTTTAACAAAATAGATACATGTAAGCAGCTTTACAAAACATGGAAAATAAGTTTATTATATTTAATGGTTGAATATTACAGGGTTATTTAAACATTATGTGTCTGAAATATTGCTAATATTCACTAAAATGTAAAATCACCTACGAATTGCCATGAGATGATTTGACCTTCTATAGATTCATTACCTGTCAAAGGCTTCATTTACAGAAGACAAGAGCTTGATTCACAAAAACTAGACATGATATTCATCATATGTGTGTTATGAAA…
	c348204.graph_c0	up	2.21	0.00155263	--	--	GTTTGTGTGTGTTTGTGTGTGCTGTAGTGGGAAGTTGTGGTTTAGTGTCACAGATTCTATCACTGATGCATGTGCTCATGTATTGATCTTTACGCTATTCTACTGTACATCACGGCAGATGAGGACATTGAGTACACACATGTTCATTTTATTTCATCATTGTGCCATTAAGGTACACATAATCTGGATAATATGGAAAGTGCTGGCCTTGCCAGAGCTCTGGCGTTTTCTGTAAGGGTCCTTGGCAAATTTGTTTAAATCTTGGCTCCGCCTTGTCATTGTTGGCTTCTGATAAATGGCAGATCCCAAATCTGAAAGGGTTTTGAAGAACACTGTATGGCTGCAGTAAACTACAGTACATGCCCAGTTGTGCAGAATTCTGTGCCTCTGTTCTGACAT…
	c348414.graph_c0	up	2.45669	0.00156579	--	--	AGTTTTTGGTCATTTAAAAAGTGAAAAGTAAAGCATTACTTTAGCACTTTAGTTAATGCTCTTTTCTTTAAAATTAACAAATCTATTAAATTCATAAAAACTTTTTTGACAAACTAGAACAGAAACAAACGGAGAGTTAACCCTGTTAATCGACCAAATGTCTCCATTATCAATGCCAGTTATCTAAAAATGCCCAAATATCAGCTGATATATCACTAGTAGAGAGTCAAAAAGACATCTTCCCTGCCGTGAATCTTCTAAAGCTCTTCTGCGAGCACATGAACTGGATAATTGCGGAGAGTGTTTGTGCATGTATCAGCCGTCTAGGTGATTAGCCATGAACACTGTATTGTAACATTCAATCTGTCAACCAAACTGACTTGGCACACTTTTGTGTGC…
	c353032.graph_c0	up	2.82904	0.00159211	--	--	GATACATAAGGCAAAAAGATTGAGAAGCACATTTCTATAATAAATGAGATAGAAATGTTCCCTACCACAATAGGAAACAATCATATCAATCTATCAAACATTGAAGAACTAGCGGATAACACTGTAAGCCTGTGTAAGCTTTTCTTTCTTTTTCTCCACTGGCTTTCTGTTCAGCAGATATCATTAAAATCTTAATTTGTTTCATATCAACTGCCAACATCAACAAAGAGTGTGAAAATCTACATTCTTTATTGGATCTGTGGGCATTCTAACACACACTGAGCAAAGTGAGTAAATGTGCTTGCACAGGCAGTTCTGCCCAAATGTCCTTGACCTCGGACACAGCCTGCAGGAATACATATATTATGCTGAAGAGTCTGGACTGGCTACATTTTAGCC…
	c353791.graph_c0	up	2.92908	0.00161842	--	--	GAATGAAAGTGTCAGCTGCTTCTCCGCTCACCGCGCTAAAAATTGTAGCGTCACAATGTCATTTTTCTCCAAACAGCAGCAGAATCAGTCATGTTTTGCTAGAAGTAATGTCACAAAGTCATATTTACAACATGTTAGCTGCTTCTCGGTTTGGCACGTTTCACAAAAGATTTCGCAATGTCATATTACAGCAGCAGAAAAAAGTCAGCTGCTTCTCGCTTTAAAGACAATGCCATCTGACTGTTCTAACTATAGTTTACTTGAGTCTTATAGAAGCATCATTCATGATTTACAAGCCATGTCACTATTGGTGGCTTCAGATGGACTTCATTTAAGTCCCATTTAGCACAAACGTGTTTTAAAACAGGTAGAGATGAAGAATATTCCAGTTAACGATAT…
	c353932.graph_c0	up	2.21881	0.00163158	--	--	GGGAGAGAGCAAAAATCTGGAATGGTCCATAACTGGAGCGGCCCATCTCTAAAAAAAACTCCAATGACACTAAGAGACTTGCTGCAGATTCTACCAAATGCCATGAGATGTACAAGGGGTTTTCACACTGAGAGCAATTTGCATTGATAACCTGATAAGTATTCAATTCAAGTTCAATAGCAACCAGTAGTACAGAGTCTTGCTGGCCTTGACCGCAAGTACATTGACTCGGAAATTCATCTAACAGTAATTGTATCTACAAACAGTGACTTAGTAGACCGGGCAACGACTTGGCGACCTATCCAAAAAAGTGAAGCAACTTTGTGATTATAAAGAAGAATACAGCCACTTGCTCTCAAGGAAAAGTTGCTTCGGTGGGATTGGTGTTTCAGTACAGAG…
	c357750.graph_c0	up	2.39393	0.00164474	Aqu8	Aquaporin-8-like	CACAAATAATCTGAAGGAAGTAGTTTTAGAAAACAAAAGGTGATTAAAAGACACAAAAAAAGGGAAGTGTTTCCTCTTTAGCCGTCAAAGCCAGGCATCCTGCAGTCTTTCTCTGTATTCGTTTTTGTCAGTGAGTCCCTAAAGAGAAACATTAACCCAAACCGACCTTGTGCTGTTATTTACAGCCACAGGAACCCTGAATTAATGCATGAGAGTGAGAGAAGAGCATGGCACTGCCATAAATGCAGATGCCTGTGCAGGAAAATCTGCTGCAGGCCATGCTGAAATGCATAGGCGATCTATAATATGCCATTAGATTTGTGAAGAATGGGAAACTGCATTAAATCAGATCAATTCAATTGCATAATACAGTCGAGCAGACCTTGAGTGACATGAGAG…
	c360391.graph_c0	up	31.0464	0.00168421	--	--	CAATTGTTTATTAGGTTTACTAAACAAGGTCTCTACATACATATTGTGCAGGTCCAAACAAAACGATTTGCAAACACATACATGGTGCTTGCAAAAGACTTTTGGAAAGCCATCCTCTGTAGGAAACCTGTGGTGGAGAACCCATTCGAAGAACCCTATTTATAAGCTTTTATTTTGGTGACCACATGAAAAATAGTGCCTATGGTTACAGAATGTTACTCTTGTGTGGAAATTGAAGAAACCCCTTTTCATTATTCAACAAAATTCTCCTAATGACAGTTAGTCTAACTCAATGAAACATTTTATAACACAAAATTGGTTTATGATAGCTAAAGAAATGACAGAAAGATCTAATATGTTTTTTCTTCTTTTTCTATTGTCAGTGCTAAAAACAGCATC…
	c362427.graph_c0	up	2.21349	0.00169737	--	--	TTTAGGTAATAAAGACATGGCTAAATTTAAGAGGTTATTTGCAATTAATTTTTAATAATTATTTTCAGGAATTAATTGTTTTCCTTAAGTGTTGTCTTTAGAACAATCTTTAGAAAAAAGATAAGATGTTTTCTAAGAAATGTTTAGTTAGAAAAAAAAAAGAAGCATTAAGAAGAATTTAATTCGTAAGAATGCTTCATGTGTCCAGCCATAGTCATGTAACTAGGTTGATGTTGTCAAACTAGGGATCACGAGCACTGCTAAGAGAAAAGCAGACAATATTGGCTCTTTTTGCTGTCTAAAGACTGTTCAAATAAAAAAAATGTATCTCTAATTTTGGCTCGTACAAAGTTTTGAAAATTGTATACAGTGACATACATATGGAAATGCATGCTAATA…
	c366966.graph_c0	up	2.0256	0.00173684	--	--	TTTGGTTAAGAAAAGATTTTTATTTTAAACACCTCATCCTGAGACACACTTGTCCCTTTTTTGTTCTGCAAGTATTAGAGTGCAAATTCCAACACAAATAAAACAAATTAATAAATAAGACCCTTTTTTTTGTTATTTACAATTCAGCAGATTACATTACCAACCGAAAAAAAACTAAAAACGTTCATATAAACAAAACACAAGAAGGTAGTCAGGTGAAGATCACGGCATTCGCTCTAAGTCTAAGTCCACATCACAATCCGCACAAACTCTGATCCATGCAAGAGAAGTCGGATACGACGAGAGTCGGTCAGTTCCACAGAAGAAAGTGTCTGAAGGTGAAACAGACGGTATGGCACAGTTACAAAAAACACAGACACCAACATAGTGATCAATGCT…
	c368253.graph_c0	up	2.39454	0.00176316	Cxadrl	Coxsackievirus and adenovirus receptor-like precursor	CCGGAGACGTTGGAACGTTTACAAACTTTTAAGGGGGCTAGTATGTTAGGAATCATGCTGTTTTTAGTTCGATAGCTATTAGACTACTTATCGCTCCTCCTACGAGAGGCGGAGAAACGTGCACTTTCACTTCGCAGAGAAGAGCCATTATTATACCCCGTTTTGACGCAGTTTAAAGGCAAATCTGACATAAACGCACCGACGATGCTGCTTCATTTATGTGCTCGTACTGTTGACCCGTCCAGTCTCTCTCCATCAGGTTGTTGAAGTCACTGAAGGAGGCTCTGTCTTCTTGAATTGCAGTCAAAACAGTATTGTGCTTGAAGATAAACCGCTGACAGTCCACTGGAGACACGATGACACCAGGAATGTATTCGATATTATCAATGGAAACGCTTC…
	c378941.graph_c0	up	2.28992	0.00185526	--	--	CTGATCCATCAATTCTGGTGCCACTAACAGACAAACACACACAGAGAAATCTGATTATTCATTGAAAATCTGGATACAAAAAGGAACTTATGTAGCTAAAAGCAGAGCAACAAGAACCCACTATTGCACCCAGCTTAAAAAAAAATTATTGCAATAATATCAGACTGCATGGATGTAATGAAGTAATAATGGCTGCCGTGACACTCAAAATGAACAGGATCACAGTCCATGTCAGATTTAAAAGCCACTATTACCATTACAAACGCTTATGCTCATTATATAGTAAACATAAACTTCAAGTCTCCCAGAAAACACTCAACCATTACCCCACAATTAACCAAGGGTGACTAAATTTCACTGGAGGAGGACTCCTAAACAAAACAAAAAACTCACACTGTC…
	c379110.graph_c0	up	2.31418	0.00186842	nesprin-1 isoform X1	Nesprin-1 isoform X1	GACCTTCTCTGATTGGTTGAGCACAGCGAAGAAGAATTTCAAAATCGTCACTGAGAGGACAGAGGCTCTCGATTGCATTACAATGGAAAAGAAGATGAAGAAGCTAGAGGTATGGCCCAGTGAAAACACAAATGTTGCTGTACATGCAAAAGAGAATATACTGTAGATAAACACTTCTACAGGGTTTTATTTTTTCCTTTTAGAGTTGAAGGATCAGATGAACCGATGAAACTGTCACCCCTTTTTATCTTGAGGTTTAACAGCTATTGATCTGGCCTGATAAAATCACACTCACACACCACAGACTAAGACTTTCAGCGGGCATGGCACAGTTTTGCGCTCATATTTAAGATCGTAAGAGCCAGAGTGTCTTTGTGTGTGCACATGTACGAGTCTCTT…
	c379453.graph_c0	up	2.3959	0.00188158	--	--	TGCATATGGAAAGAAAGATCAAGCAGGCTTCTCTTATCCTTTTTCAACATCTCCAAGCAGGTATAAAGGAGAGATGAGAAGGCAGAGTAGAAAGAGTCTGAATGCTGTGAAGTTCTCTCAGAGTGCTTAGCATTCCACATTGTGCACCTCCAGAGCTCAGAGAGCCAGCGTGACTCACTCTGGTGTGAAAGCACAGTGTGGCGAGGTGGGAGGATGACAACACAGTGCTTAGCAGAAGTGTCCTGAAGCTGGACCCCCCCTCTCCTCACCAAACGCCCCCGCTGCATGCGCACGCACCCCAAAAATAATACTAAAGCACATCTTGTTTCTCTCTCTCTCCAATAGATGTATTGGTTTATTTCTATCAGTGCCAGGCGAGTTTTTTTTTTCTGAGCAAAT…
	c380025.graph_c0	up	2.78882	0.00193421	--	--	CAAACTTTCATTTTGAACCCTGCTCATGTGTTTGAGTAAATTATTTAAATTGTGCGGTAAAGTGTGACTTGTCAGATCCTACAGCATATACTGTGTTTTCTCAGATATTTGGTTTGTTTAGCTGTAGGTATTGGCGTTGGAGTGGGAGTGACACTTTTTGTCATATTTACTGTGGGTGCTGTCCTTTTTATGCTGCAGAAAAAAACTAAAAGGTATGTTCTACTCATTATATGAATAGTTTAATGAAATAAGAATGAAACACATCTTTGAAATGTTTTGTTTCTTTACAGGGAATCTATACTTGAAGATGACATTCTTGATAGTAACTTTTCTTACACCCACTTTGACTGCAACATGAGTGTGAGTATTTTTTCTAAGCTATAATCATACACTTATGCA…
	c382058.graph_c0	up	2.21088	0.00197368	--	--	TGACGCACCTGTGCTCACGTGAGCTCGGTTTCTCATTAACCCCGTGAACTCGTGATGACAAAACACTGCTGCAGTGCGAGTCTCTATCAGCGTGTCTGGACTGTGCACGGTGCGCTTAAAAGCATGCAGCCATGCGCCAGGACGGCTGCTGTTTATCCGCGATTTAAGGCCCGTCTTTGCGCGCGAGAATCTCGCTTGCGGTGGATGACTGCGTTTTAATTCACCGTGGTTTGGCGTTAAATCTTTTTCTTAGTAAAAAATATATTTTTGGGGTTTTGGGTAGCCTAAGGTATGGTTAGGAAAATACATAGACTTCAGTGGCATTTGGCAAAACTACTGACAAAAAATAAAGCGCCGACAGCTCCTCACGCGTGTCGGTGTCTGTTCATACTGTGGCGC…
	c382711.graph_c0	up	2.35104	0.00198684	Prkchb	Protein kinase C, eta, b	AAGGAGAGAGAAAGAGAGGGAGAGAGATGCAGTGTTGGAGTGTTTGAGGTCAAGAGGCATAAAAATGTGTAAGTCAGCAGAAAGATTGCATCACTTCCCTTTAGCTAGTATCCTCCCACACTTTCACTGAGTTGCTCTGCTATTGCAAAAGACAGGCTACTTCTCCTCAGCAGGAAGTGAATACTGATCCGCACAATGTTGCTCTAAACAAGAGGCTCCATCTACTGTTTACATTTAATATCGCAATAGTCATCACTCATTTTGATTATTTTTAAAAGATAGGATTTTGTTTTAAATTACCCTTCCAGAAAAGGCAGGAATCTTAATTAAAACAAACTACAGTGTATTAATTAATAAGTAACATCTGACATCACTTTCTGCAACTTTTTTGTTACTGAA…
	c383079.graph_c0	up	2.2377	0.00201316	--	--	AGATCAATTGTTGCATTGGTAAAAGAAATGTGGCGTGAGTGTGATTTATTCCAGTCGATGACATTAGCGTTAGCAGTACTAGCATCACTAGAGTCTCACGTTTATCGCCGGTTTTTAGTGTATTTAAAAACAAAGACGAAATAATGTGCTTCCAGTGTTTATGGATTTTGATAGATTAAGATTACACATATCATGGTTTGTTTTCAATGCTCAAACAAATTCACCACAATTTTAGTTTATATTTGTATTTTTAACAGATCTTTTTCTTTTTTACAATCACTATATATGACAACTAAATAACCATCTAATATCTAAACATTTTACAGTTGTAATATATAATAGTTGCACATACACATTGCATTATATAAACTAATGTCGTAAGTCATCAAGATGTGTTTT…
	c383537.graph_c0	up	3.72993	0.00202632	--	--	TAAATAAATAAATGAATAAAAACAGTTACAGTTAAACCATGGCAGCCACAAATTAACCATGGGTTTGCATATCATTGTTCTGTGGTGAAACATGTAAATCAACTGCATAACTTCAGAGTCCCGTAAAACACAAAAGGTCAAAGGAGAAAAACAAACCTGATGTTACGTATTCAAATCCTGCAGGAGCTCAAAAATATTAAATGAAAGAAATTTGATGCAATTTGTGAAGCTGTTGGTGTGTAATGCAGAGTGAAATATGTAAAAAATATAAGTAGCACATTGGATCTGGAGAATCTATTTAGATTTCAAGTTAGAAAGCTATAATAATTACAATTGACAAATGAAAACGAATAATTAAAAACATGTTAAAATCAGTATACTGTAAAACTAAAGTTAATT…
	c384445.graph_c0	up	2.5933	0.00205263	--	--	TGTTCAACAGAACAAAGAAACGTATAAAGCAATTTGGTAGTCAATGAGGTCCAAGAACTCTTTGGTTATAAGCATTCTTCCAAATATCTTTCTGTTCATGAAAATGATGGACTATCCCTTTAACACAGTTTTTAGTAAAACCTTAGTTAGAAGTTTTGTTTATTTAATTTGTCTAAAACATTTTGATTGTCCTTAATACATTGATTTAATGATGAGGAGAATAATTCTAGCTTACCCTGTCACTTGTTCCTGGAATGCCTGGCATTGTTTCTGCGGTTCCACTGAAAGAATTCCATCAAGAAACATACAGTGAATTAGTATGCAGATAATTAAGCTTTACATATTTTGACATTTGTTTCAATAATTTGCTTTTTAGAAAACAATATTGCTTTTGCGGGA…
	c384822.graph_c0	up	3.63543	0.00206579	--	--	GCTTAAAAAGTTGACTTCAAAAATACTGTTGAAATTTATGATTTTGCCATTTAATTAGGATGGAAATTGTGATGTTAATTGCTGATGGAAAAATAGTACCTAGTCTAAAAACAATTCAAATACTGAAACAGAAATTATTATATGTAACAGAGTCCATGGACCGAAATTATGACCCTTTGGAAGCACATTTTGTCAATTTTAGCACATTTAGTCAATATTGTTTTCCTTGGGATACATTTTTGGGAGATATATATAAAGTTTTGAAAAAGTTCAAATGCACATTCACATTTATACGTACATTATGTGCATTTTCTGTAAGTTCTCTAACTATCATCGGGGTCATGTCTCAGACTGAGTGACTCATGTACTGACATGGAGTAAGTAGATATTGGTCTGGGC…
	c386581.graph_c0	up	2.42787	0.00210526	--	--	GGCCCGTGGAGAGAGCCTGTGCTGTAAACTGAATTTTGTTGTGTTCGCGGGACACATTTAGGTCCGCCTGTGGCGATTGACTCAATATATCTGATCACTAAGCGTCCCTCCATTTGAAGAAGGACTATGAATAGTAATTTCATTACGACGAGCCCTCCATTTCTGACATTCTCTCGCTGCGACTGCAGAAATATTCGTCTTTCTTAGCTTCGTAAGCCGATCTCTCCTTTACCAGACTAATGTAGGTTGTGTTCCATTAAAAGCCTCTGTGTACGTCCGCCCTCCCAAGTAATGCCTTTGTGGGAAGCATTGATCGAAAGCCTTTCACACACACTCACACGCAGCTGGCAATGAAGTGGACGAGAGGATATCGGAACGTGGCGCTTCTGCCTAGAAACC…
	c387455.graph_c0	up	3.12862	0.00213158	--	--	AAAGATGAGACTTTGTTTCTTATTAAAAGTAACAACAGAACTGGACGTATCCAATGAAGTTTCACTTGTGCAGAAGTTAAAACAACACTGTTTGTTCAGTACACATATAGGTACTGGAAATTTTCATTTTGGGTCATTATGGGTCATGTACCGGACCAATAGCAACCTATTAGTAACCATGTAGGAACTCCAGAACCCACTGCCACTCACATATCTTTTTCAGAAAATGTAAAAATCTGATTATAATTGTTGTTCTTTACAAGCAGGTGTAAAGATCCTCTTGTGTTCTCTTTCAGACTCTCAGATGGACATTATAGAGAAGCAAACAGAGGAGCAGATGCAGACTGGTCTGCTCATAGGCATCCTCATAACTATGGTCCTCATGGTGTTTGCTGTGTT…
	c395526.graph_c0	up	2.30036	0.00218421	--	--	TCTTTCTTCCTCTCTCTCTCTCTCCTTCTCTTGCTCTCTCTCTTTCCTCCCTCCTCTTTCTAACCCTCACTTGCCAAGCTAGGGTCCTGCTTAATGATTTTGAGAGAAACACACAGCCCCTGATTCAGGCTAGCTGAGGGAAAGCAAGCAGGCTTTTTTGTGTGTGTTTGTGGTCGCTGCACTGGGAAAGGGGAGGAAAAGCGAGAGGCAGCCGGCGGGCAGACGTCCTTGTCCTTGAAAAACTGCACCAGAGAACTCTTTGAGGGAAGCCAGGATCCAGCGTAAGTAAGGCACACCTCTGATGGGGAGGGACAGCGGGGTGCATGGGAGACCTGCTGCTCTGTGTTGACCCGCCAAGCTGGACTGAGCCACGGTGGTTCTGGATATGTGGCGCTTGGT…
	c396392.graph_c1	up	2.19781	0.00222368	Pou4f 2	POU domain, class 4, transcription factor 2 isoform X2	CGGGAAGGTTTGGTCTTGTAGCCTACATAAGCGTTACGAAATAATTACAAGTGAAAGTCTGTGCAACATACAAACAACGTGCTTTTTGGAGAAATGCATTTCCAAACACTGACATACGAAATGTTTAACTTTAGAATACAATTCTGCTTTGATTTTATTCCTTTAACCAGGGTGGTTTCCTCAATAACTTTATTGAAGTATCACACAATACTCGCTTGCAGTCCTTGCAACTGCCCATGCGCAGAGTCCCCAGCGGCGCTGTGGCTAATGAAGAATAATAAATCATGAAAGGTTTTTCAGGTACAGCCGAGAGAGTGTGTAAGAGGAGAGGGAGTGAGAGAATGGGTGAGCAAGAGAGAGAGAGCGGGAGACGCAGCCTGCCCTTCGCCTTAGAGCACA…
	c396485.graph_c1	up	2.41756	0.00223684	--	--	ACATGAAGGTGAGTAAATGGTGACTAATTTCTTGTTTTAAGATGAAGCAACCCTTTAAATGGGACATAAAAAAAATTCATTTTAAGCCTCATTAAAGGTTCAGAATCAATATTAGGGGTGTTGGGTTCTTTAAAACACCAGAACATAAAGTTAAGGGTGGAACAAACACAACTCTTAAATCTCATTTATGGCAAATTGGCATGCGAAAGGTTGGCGTCCATCACGATGGGATTATTTCACTAAATTATAGGAATATATGTTTTTTTTTAAGGCTCATTAAAGTTCTTTATCAATATTTGGTGTTTTTGGGTTCTTGAAAGCATGAGAAAAAAATTAATGTAGCAATCGCAACTCTCAAATCCCATTTATGTCCAATTAAATATTGCGTGGCAAAGGTTA…
	c398320.graph_c0	up	4.00423	0.00226316	--	--	GGTGATGAGTGTTGTCGTATTTCCGTGCAACTTCCGTTGTTTTCAGTTAAGGTGGTTTGCTATTGGCTTTGAAGTGATATTTGAGTTAAATTATTTGGTTTAATTTTGTAAGTTTTTCTTTTTAATAATGTTCAGCTAATAAACTTTATAATAGACTACAATGTTGTTATAAACTTTAGTGTAAAAGGCGGAAAAGAGAGCTGTTGAGATAAAATCACAAGACGATGCAGGTCGTATGACAGTACAACCTTTTTTAACGATTATAAATATAATAGTCTATTTACGCTAATGTTGAATTATTGCAAAGTCTAGTTTTATTATTGTCTTTAGGCGCATTAATATGTTGGTGTTGCTTATGTAAGATGGTATGGATATTGTTAATGTAATATTGTGTTTGTT…
	c398921.graph_c0	up	2.4776	0.00228947	--	--	GAGGAACAGGGCGTTGATGAGGGCGATGGCGTACGTCTGGATCTCCTGATTGGACCTGCAGGGATGACCGTACACACACACACACACAGTTAGAGGTATCTTGCTCTTGGATTCTTACACTGCTGGCTTCTAGATCATGTGTCTCATGCCTCCAGGAGACGAGAGGGCCACGTCCAGCCCACATCACTGAGGAGCTCTTCAGGTACAGAATTTAAAGCCATGAAGTCATGAAATACGGAATCAAGACTATTCTTGATATTTACACTTATAAGATGTTTCTCTACAAAAAAAAAAAAAATCTGCAATTTCAGAGGTCAAAACCAACTCCCCAGTTAAAATGTAAATTATTCTGAACCGCACAGATGTAAACTCAAATACTTAAGGTGCGTCACGGTCGAA…
	c399819.graph_c0	up	2.28225	0.00232895	--	--	CGAATGCTGTATGGAGCGTATACTATCCGTCAGCAGTAAAGAGGAGCAGACAGGAGTTAGCCAAAGCCGTGAGTATCAGACGAATTATAAGAGGGGAAATAAAGCCATGCACCTACACACATCTATGAGTTCATAATAAGCATGAAATAACACCTCAGCTCTTCATGCTGTGTGAAACTGAGTAAGAGTATAAGGCTTTAATCCATCAGGGGTTTAAGACTTTATTACCGGTATCACTGACACGGATTCACAACACAGCTGGGACGCCCAATTCGGATGAATAGGGTGTGTGAGAGAATTAGCAGGGAATAAACAGGGTTTAAGCACGTCTGTATCACTGTCAGAGGGGATGATATGTTCAGCAGAGCGACAGCCAGAAGATCGATAGTTTTGTGTGGG…
	c400091.graph_c0	up	2.23057	0.00234211	--	--	CACCTACGAGTTCGTCGTCTACCTGCTTGATGGCTAAACTTTGACCTCAAAGACAACAAGCTATGTGGTTTCATTCACCATTTGGGAGTGTCTTCGGAGAAGAAGGTGTTAGGAGAAAAAGGGAAATGACTAAAAAGGTTGTGTCTGGAAGTCAATGTTCTTGTTTCTTGGTTTTCCTTAACTTTCAGTCTTTTAATGTTCCTTCTAAAAAGCCTTGACAGTCAGTTCACCTTCAGCCTCCTCGGAGTTTGTTTTTCCATCTCAAACAGCACTTCACGGCAGATAGATGTTGTATGTGGATTCAGCAGGTTATTTCTGTCAGAGAAGCTGTTCTTATGTTGGCAGGTCTTTGAAGGGGTTGTCGGCATCACTGAGATGCTATGAGGGCGATCGAAGTTT…
	c400333.graph_c0	up	2.0244	0.00235526	--	--	TAGTCAATAGGGGGCAAGAACTGTTTAGTTAAAAGCATTCTTTCACATATTTATTTCTGTGGCCAATTTATACAGATTTGGAACAATTAGAGAGTAATTCATGACAGAATTTACATTCCTGGGTGATTTCTTTGTGTTAACCAAAAATCCTACAAAAATGGGCATGGCCCACACAGATCTCATCATCATAAAGTCAGTCAGAGGTGATGTAATAAAGGTTACAAAAAAAAAATCAACCAACGGAGAGATTGTTACTGTATAAAAATGGTAAATGGTGAACTCCAAGATACCTGGAACAACATCTAATGCATCTCAAGTGCTTGTAGAGACCCCCTCTGGAATGCTGAGACAATCCTTGATCACTGGACCAACTGGGATAAATTTAATTATTAATATTCT…
	c400343.graph_c0	up	2.31572	0.00236842	--	--	CCCGAGATTCGAACCGACAACCCTAGGGTCAGCAGTCAAACTATCTAACCTTGTCTTAAATTCCTTGTCTTCATTATTTAAAAACTATGGAAAATATGCTTGATTATTGTTAATTAGCTTGTTTAAACTACTGTTTTCTGTATTGTATATGTTACATTAAACATTTTGGTTGCACTTGGTTTGAAATTTGGTATTGAGCTGTCAAAAATGTGGTTTGGTTGAAATGACATTTCCTCCGATTTGAAATGATACTTTAAAACCATTTCAGAGCCATATATAGAATTTATAGTTCAAAATAAAATAAGAATATATATGTTTAGTTATAACACCAACCCTAGAAATAAATTATATTAAAGTAACACTATATAATGGTTGACATAAACCATCAGAAAATGTAAT…
	c402789.graph_c0	up	2.51857	0.00239474	--	--	AACTTCTTGAGAAGAAAACCACCACGACCAACCAGGCAACAAACACAAGAGGCTTTGATTTCAATTTCTAATGCGCTCCTTTTCTCTGAGGATATGAAATAAGATGTTTACACAATGATCAGTTGGGGGATGGCTGTATCTTCTCCCAGTCCAGTCTCTCTATATGCAGATGATTTGGTTGTATATAATTGGTTGTCTGAAATACCTACTCAGATACTCAGTGAGGCCTTGAATAGAAGACAGAGGACAAGTATGTGGATGAAGAAGGGGCTGAACTCTGCACTCTCGAATCCAAACTGCTGCTATCAATCTACTGCTCTAATAACCCTGCAAATATTGCATAGGGTTTCCTGCGGGGGCAAAGACCAAAGCATGGTGTAATAAAGTGCCTCACTTACA…
	c403006.graph_c0	up	2.05149	0.00242105	--	--	AAAATTTTCCTGATAATTTACTCAACCTCCGTGTCTTCAAAGATTTTCATGAAAAAAAGGTTCTTCAGGAAAATATTCCAGGATTTTTCTCTATATAATCGACTTCACAGGTGGCCAATGGGCTAAAGGTCCAAACTGCAGATTCAGTGCAGCTTCAAAGGGCTCTTCACGATCCCAGTTTAGGAATAGGGGTCTTATCTAATGAAATGAAACATTTCAAATCAGCTGTATCTTAGGTAAAAATGAAATGTAATTTTATTTGGACAAGAAATCAGTTTACTTGCTGATAGAAACAGTGTTCTCAGCGGTCACTGTCACTCACGTCGGTGGAAATCATCAACTCTCACTGAAAATGAATCATTTCCGTCTCTTTGTTGCAGCAAACGTCAGTGTGAACGC…
	c406254.graph_c0	up	2.29702	0.00246053	--	--	TAACACCGGTATCACCGTCAGCACAGTCTATCACAGCAAGTCTAGCCAGATTGACCAGCCTAACAAAACTATCCAGAACTACTATTAACCATCAGGTTAGACCAACCTAGCTAAGACCAGTAAGCCACCTAAGACAAATTTAAGGTGTTTTTATTTTTATTTTATACAACTATATGATGTACGGTATTTGATTAGATTTTTGTGCTGTACTTCTGGTCCTTAAATATTTGTATTTATTTATTTGTTTGTTCATACATATCACTTCCTATGGTAAATTCAGTAAATATAGAAGCAGGTCATGTAAATTAGTGTTTTTCCTGGTGGTCAGGGCTCAAAATGTGGTATTGCACACTGTAAAAAAAAATTAATAAATAAAAATCTCAGTAACATTGGAAATAT…
	c408330.graph_c0	up	2.76155	0.00252632	--	--	GGGAAAGTGTCTTATTTTATATTATGTGTGAACTATCATTTCCAAATGTCAAGTTTGCTTTATAATAAGCTTAAAAATATTCATACATTTAAAGAAAAAAAGAACATGCAAAGCAAAAAATATAAATTACAGAAAAATGGATAAAAAAAATAAACAGAAATATAAGACATAAAAACAAACCCAAGAGCAGTGTAGGCTGACTTACCTGCTGGCTGTTTTCGCGTGACTCTGCTCTTACTCGCTCGCTGTGTTCTGGGCTCTACTCACCTTACTCTGACACACACAATCGTCACACTGTCTGAACCTGTCGTCATTCAAGCACACTAATACCTCCCCCTCTCTCTCTTGGTTTCTGTGTAATTAACTGAAGAACAGAATCAGACAACTCAGACCTACTCA…
	c408838.graph_c0	up	2.4593	0.00253947	--	--	ATTGGTCATGTTTCCGCTTTTTGTCTCCTGTGGGTCTCTCATCAGTTTGAACAGATTCTGAAGATGTGCCTTTAAATGGAATAAAATGTGATGCATTATATGTCTAGTAATGATCTCACAATAACCAGAAACATAGTAATAAGACCAATCTTACCTACAAAAACCTGACCGTTAACGTTCAAGGTCAACTGGTCATTTGGCGATACAATTTTTCTGAGATTTTCTTTCACACTTTCATTTTTTGATTTGTTGTAGTGGTGAATTATGCTTCGCATTAAAAAGACGTGTGCTGAGGGTGTCAGCATGTTCATAAAATAATTATTTTTCCGCATTCCAGCAAACAGCTGTTCTGCAGTTTGAGTATTCAACCACCCACTTAGTTCTGGGACTAAGTCGACT…
	c409506.graph_c1	up	2.27243	0.00255263	--	--	TAATATTTATTAATATTTTGAATTCACTTTTTATATTTCCAGTCTTTTTTTGTGCTTTTGGCATGTTTTATTAGTTTTATTATAATTTTAGTAATTTTAGTACTTCAACATAGAATTTCATTTAGTTTGCAAAGTAACATTTCTCAGTTTTCATTTAAGCTTTTTTAAGTGTTGTTCATCTTATATTTATGTCCTTTTTCAAGTATTAATGCTAAACATATTAAACCAAAACAAAGATTTACCTTCTTAACATAAAAAAATACTTCTCCTTTAAAGATTAAAAATGTCCCACTTTGTCACAGAACTTCACAACCCATGAAATGTACAGAGTAAATGAATTACACATGACTGATTCTCATCCACTCCTCTATACGAGAACATTTTAAAAGCCTTTTTCTT…
	c413304.graph_c0	up	2.27239	0.00260526	Sycp3	Synaptonemal complex protein 3-like	AGAGGATTATGAGGAAAATGGACATTATGTCTGCGAGGAGAAGTTTGATATTTGATGCATATGAATTGTATCATGTCATTTTGTACAGAGAAATTGAACACTGCACGTTTTGTATGAAAACTAAGCTGTACATTGGCGTACTATATATTACACTCAGTATTCCTCAAGTCAACAGGCCTTTTTTTTTAAAATGTAATAATTTAGTTGTTTACTTTTTGTGTATATATATTATATTGAAATTATGTGAACTGTAGAAATAAAAGTTTTTTTTTTTACTGAATCTAATTAATTATATGATAAATGTGTTTAAGTTAAAGACTTGACTAGCCTATATTTTATATGGTAAAGTGCCTCTTTGATCATTGATATGAGGCCCGTGAGTTGCGCGCGGTAAATCAT…
	c414690.graph_c0	up	2.15413	0.00264474	--	--	TGTTGCCTCGCAAATCGTTTAATGGTAAGCCTACTGTTTCGACTGGTGATAGGATTTGCTTTTATTGTAAGGCCTCTGGTCATTTAATCGCAAACTGCCCTGTTCTTAAAAAGAAGTCTCATACAAAAACTGTTGGTTTGATCTCTGTTGATTCCAGTTCGAAATTTGACTGCATTACGCCTGAGTCTGATTGTGATGCCTGTCTCATCAAAACTGGTTATGGACCTTTCCTGCATTGTGGAACTGTGTTTATTCCCAGTTTGTGTAAGCCTGTACCTGTTCGTATTCTTCGGGATACGGGGGCTAGTCTTTCGTTTATTCTGGAGGGGGTTTTACCGTTGTCACAGGAGACTACCACGGGTAGTGTTGCTTTAGTCCGAGGTATTGAAATGGGAGTTA…
	c415263.graph_c1	up	4.76479	0.00265789	Rln3a	Relaxin 3a precursor	CACGTTTATTCAAGAGTGAAATATACTGATAAAGATTAAAAAGCGACCGCACTGAATCCAAAAAGTTTACATTACAACATCAAACATTATAAAAGCAGTATTTAAATTAACTGCAACATGGCAGCTCAATGCAAATCATTTACAAGTCTCAAGCACAACATGGAGACAGAAAAATGAAACACAGGATGTGACGGAGAAGCACACACACAAACACACTTTTTTATTCACTCATGCATGCCACACAGAAGGTTAGTCTCTCAGCAAAGGGAGCTGATTTCTCCTTTACTGCAGCCCCATTTGCAGCAGGCGTTGGACAGTCCCACCACTACATCTCGTCCCTTTCTGTCCACGGTACGCAACGCTTCCAGCACCTCCTGTGAAATGAGGGAGCGCGCTGGC…
	c415730.graph_c0	up	8.54387	0.00267105	--	--	AAAATATATTTGATAAAATATGCATTTAATATAAAATAAATGCTTAGTACAGTACACTTGATTTACAGTAAATTTAAACTTTCATAAGTTTTTCATACTTTTCATACTTTTAAACATTTAGGTTTGGATTGGATTCATGTCTAATCTCAAAAATGGCGTGACAGTTAAGGGTTTAAATAAAAATACCTGTTCTTCCTTATGAATAATAAGCCAAATGGCTTTGCGTCGCAGGAAGTGCTCAGGACCAGGAAAGAGATCTCGGATATCATCCCGTGTGAGAGTTGGTAAAATGTCTTCCCCAATGTTAGCAGCTTAGAACACATGTAAATATGTTAGTTAGCATAGCTCAGGTGCATTATACATTGTATGCATAACTTTTTCAGATATTGTGAAAATGCA…
	c416141.graph_c0	up	2.13625	0.00268421	--	--	ATGTGGATGCAGCTGCATGTGATGAGGTCGTTTGTGCTGTGGTTCCACTGATTAGTTCTGAAATAAGCTGCTCTCTGAATACTTTTTGGCTCAGAGGGGTCTTATTTTGATGCTTTGACAGCTGGCTGTGTAGAATATAGCTGTTCACAACAGCAATGTCAATAAAATGAAAGAAGAATGTTTTGTACCACTTCCTTGTTTTATGTAGTACATTGTAGTAACCTATGAGAGCGTCGGAGAGGTCAACACCGCCCATGTACCTGTTGTACTCCAAAACGGCTACCGGAACAGGAACCTGGTCCCTTCTCCAACCACCCTCTGCAGTCCTTATCCGTCGATTTACAGTGTCACCATTGAAGGATTTGTGGATTGTGGAGCACATGGTGACCTCCCTGGTGT…
	c416738.graph_c0	up	2.19436	0.00269737	--	--	GGAGAAGCCATGATCTGCATGAGCTCTTAGATTTTCTTCTTTGTTCGCTATTTTGAGAAAAGAAATAGACCGAAAATCTACAAAATCTAGAAGAATACCACATACAGACGTGAAATATGATGAAAAGAACTCTGAAAATATAGTTTTTTCATTTTTAAACACAAATAATCAACGCAGAGGATCAGAAGATCAGACTTCTAGCAACAGGCCTGCTGGAAAATTGGAGGGAAAGTTTAAAACAGGGAAAGAACCACCTATACTCAGAGGGAGAAGCAGTGAGTACAACTAAAATTGCACTGGAAACCTTTTTTTTGGCTCTTTGCTTATTTTTTTTGCAAATATAAGTGCATAAAATTGATCTTTTTATATTTTTATAAGCTAAAAATGCTAAAAAGCTAA…
	c417172.graph_c0	up	2.2257	0.00271053	--	--	TCTTTTTTTTCTTCTTTTTTTATACATTTTATTTCTATTTCATCTTCAGTTTAGTTAATTTTTTTTTGTATACCGTATCTATTATTTTAGTGTTCTCAGAGTTTAACTTTTATTTTTAGAATGTTCAGGGCTGGTGTTATTTTAAAATGTTTAATAGAATTCTATTTCCCAGCGCTCACAGTGTTATTGCTGACTTGTGGCATTTTCATGTTAATAAATAAAAGTTGTGAAGTTTCCAAATTGTATAATATACCATGTATACAAAACTAAAATTAATCTGTGACCTTTTTGTTTTTGTTTTGAATTGTATTTTAAACAAGCAATGTTTAAGTACAGTTAATATAGTTAACTAAAAGTCAGACAAAACAATGTGTTATTTAAATGGAATAAAATATATAT…
	c417477.graph_c0	up	2.04538	0.00273684	--	--	CAACTGGTTTTGCTTCAGGACCCAATATTTATCATTGGACATTAAGTGACGTCCCAACACACGACTATAACCGTCTGTTGTACAAAAGTATTTTATATTGCATTGCTTTCTTCATTGTTTCTCAAATATGAGGGTGAGGTATGCTGTTATCTGTCTAATTTCGCAAGGTTTTACAATGTGAATCACAAATTTGACTGGACAAACGGCCTTTGACGCCAACAATGAAAGATATGGGAAGCTTTATCTCCAAGCACTTGCTAAGTATTTACTTTTCTGTGCTAACCATGTGCAATTATAGGGATAGAATTTAGCATAGTTTTTCATTAATGTCCGCAATTTGAACAAAATCGGGTCGTGAGCCAGTTAAGGAACGATAAATACTGAAGCATTCAAACTTCT…
	c418822.graph_c0	up	2.57336	0.00277632	--	--	GGTGTGTTGGGTGTTTCTTAAAACATACAAAAATTCTCCTGACATAGAAGATTTCAATAACTGTATTCCGAAATATGTCTCTGTGCAGCTTCACTCATGGTTGGAGCTGCTGGCAGTGCCTACATGATCAATGATGCTGCAACCATCCTGCCCAGAGCTGTTGTAGCTAAAGCACGTGCTTATCTGGCTGGAGCTGCTGCTGATGTTCTTGAGATTGGTGTGAGAACTGAAGGAATCCAGGAGGCTCTTCTGAAATCTCCTGCTGCAGATGAAAGTGTTGACCGTATCACAAAGATTAAGCGCACCCTGAGAGCAGTAAATTATTCAAATTTTATTGTTTTCTAATGAATTTAAGACATGACATTAAATATAATCCCATGATTTCTGTATGCTCCTTCA…
	c419027.graph_c0	up	2.16706	0.00278947	--	--	CCTACCTTGGGGGTTAAGGGGGGAGCTTACAATGAGCATTTTGGGTTAAATCTATCTTCAAAATATGAAAGGAAAGGCCTCCATACTTTAAAAAATCTGTTAACAGAGCCTTGCATGGAATGTCTCAGTTTCTCTAACTTTAAATACGCCATGACACTTTCTACCCACTTAATGTGTGTTGGTGGTTTATTTGACTTCCATTTTAGAAGTATAAGCCGTCGGGCCAGCATAGAAGAGAAAGCCAGTGCATCCGATTGACCTGGCGGTAGTGAAAGGTTTTCGGATGCCACACCAAATATTGCTATTACGGGGTCTGGTTTTATCTCCTTTCCACACATAAATGAAAACGTGTCAAACACAGCAGACCAGAATGGTCCTACAACTGGGCATGTCCAAAAC…
	c419185.graph_c0	up	2.11533	0.00280263	--	--	GGAAGAAGGGGATAGTGTGAGTGTGTGTGTGTGTGGAGTGTGAAAATCTCACAGGTGTCGGAGTCAGAAGTCCAGCGCTGTTGCTGTTTTGTTATTTCTCTCGACAGAACGAACTCCAAAAGCGGAAGTTTACCTCAGGCGTGCAGTCAGTCACAGTTCGTCGAATAAATAAAGTCAGAAGTGCTGTTAGTCGCAACTTCATTAAGTTAACTTATCTTATTTGACTGGTAAAGGCATTTAAAATCGTTATTCTGCGATTCGGTCTCTTGTTGGAGTAAAGAGGAGTCTTCGTCTGCTGAAGATGCGCATGAAGAAAAAGCACCTTTAATTTGCTTTTGAGCGCAGCAAATGTAAGGAGAGACATCAGAGGAAAGATTTTTAATCATAAATATCTTCCAT…
	c421015.graph_c0	up	2.48159	0.00281579	--	--	ACTGAGGTAAGACGTGCATGGTTTATTGAAATTTCTGTCGCGTACACAGACACAGTTAAGCACACTTTCACAAACGAAACATGTGTGGTATTCAAAATAAATTAAGCTCAAATAAATAAGTAAACAACAGAATCAATGACGTAGAAATATAAATAGGCCAAACAAATAAGAAATCGGAATCATATCTACAAAGTGCAATGAATCTCTGAATATGTTATGAAATGTTCCCATCTACAAACTTAGTGTAGTAATAATTATAATAATATCATATTATTAATAATAATAATTTAAGTGAGGACGTACAGTAGAAGGGGCTAGTCACAAAATAATTCTTAAATAATTTGATTGTCAAAGCATCGTCGAAGTGAAATTAGTTGCAACACACAACGCTTCGTGTTT…
	c421830.graph_c0	up	2.08051	0.00282895	--	--	CTGCATCCGAAATCGCATACTTCCCTACCATAGAATAGGCAAAAACAGAATGTAAAAAGAGTTTGAATTCCAAAGATGTCCAAATTCGCAATATCCATAAAACAGTAGGAAAAAAGTTCTGAGTTGAGGTTGGTGTTTCCTCCCATTTTAACTTTTCTTTCGATCCTCTCAGATCAGGGCCCTTGGAATTGTCCTCACCTCCCTTCCTGTTGTGGAACATCTGTTCATTAACTGGCATTCTCGGCTCTGGCCCTCGGGGTCCACTTTCCTGCGGTTTGGCTCCAACCCATATCAAACATATCTGAATTACTTTAGGATTACTAGAAAGTTACAGGCAGGTTGAGTTTGATAGGGGTTGGTGTTAAACTCTGCTGGAGGGTGGACCTTGGAGGCCAGAGT…
	c422455.graph_c1	up	6.21343	0.00285526	--	--	TCTAATTCTGTGGGAAACACTGCACACATATTTATCAAATAAATTCCAGAAATTCATCACAATGTTTATATACAAGATGACAAAAGGAGAGGAAAATGGAGAGGACAAAAAAGAAAATTAGGTAATGAAGAGAGAAAAGGAGACGATTAAGGAAGGGAAATGAGATGGTAAGAATGAAAAAGACAGAAAGAAAAAGATAAAGAGCAGAGAAGAAAGAAAAGACAAATTGAGATGAACAGAGAAAGGAAAGATGTAGTAGACTAATGTAGTCAAACCCACCTTTGTCTGACGTAAAAGCTCAGCCAAAAGCTGGCCGGTAAGGCCTTTCTTCTTCCGAAAGAGGTCCATCAGCCTTGGAGAGAAACGGTCAAGTTCATCAAAGAAATTCTCTTGCAGACT…
	c423365.graph_c0	up	2.07301	0.00288158	--	--	AGCGGCTTTTAATAGACAGAGCCGCAGATCACTTACAAGTTAAGCAATATCACCTTCATTATCCCAGATGAATCGCCTTCGATAACGGACGCGATATTGCGTAGCTCGTACTCTTTTCTTAATATATAAATCACACATTGTAATATATAGATCTGCACCTGCATTTTCTGTGTCAGGATCTTTGGATCAATCTGTAATTAAAAACTCTGATTCTGGGAAATGTTTCGGGATCGTATCGGGAGTTGATTAGAATTGTCTTTCAGTTCCCCGCTGGATACTAAGGTTAACAGCAGGCAATGAGAATAACCAGGGAGCAACAGAGGGAATTGAGACTGTATTACTGTACTGTAATTGATGTTATCCTATATTTCTTGCTTTAGCATCACCTATCCACCCAAA…
	c424080.graph_c0	up	7.77997	0.00289474	--	--	TTAGAACTCACTTAACCACTGTTTGTTCTGTAATGGGAACTATGTTTAAAGGAACTGTTGTTGTGCTGGCGGAGATAAGTTGGGACACACTGTTATGATGTAAGTTCCTGAGTAAAGGAGTTATACGGTGCATCAGGTGGAGTCCTGGTCTGTTATTGTGAATATCCAACGTAACATGGTGTCAGAAACAAACCGAACCTAAAAAAGAGAAAAAAATACCGGTGATAAGGGGAAAATGGACGGAGAAGCGCCAGCCCCACCAATGTTAGCCTCACAGCTAACAATGCCTGGAAAGTTCGACTTTACTAATACAAGCGAATGGCCACGATGGATGAAGCGTTTCGAGCGCTACAGAATCGCATCCGGTTTGGATAAACAGACAGAGGAATATCAGGTGAA…
	c424231.graph_c3	up	4.53436	0.00293421	--	--	GGGATTATAGTTAAACTGTGTATACAAATAGTTATCACAAAACAGCCGATACACAAAACACTTTTTGTATTTTATTATCTACGAGACGTTAAACACGGTTATATGTGATATTGTAAACAAATCCAGATTTCATCAATGAAAATGAAAGGTTACATTTAAAAGTTAAATCTTATTGGCATTTACCACAGAAAATCCAATTGAAAGTATTTTTAACAATGTATGAAAGACATGATTGTAAATGAGATTGAAAGAATCAATAAAACCAATAGGAAAATATAGCAATGGATAACATTTAAAAAGCGCAGTTACAAATTAAAAGTGATCATATATTCCAGTAAATAGTTTGCTTGGACATAAGCATAGATTATTATAATATTATTAAAACAGTTTTATTTTTTG…
	c426031.graph_c0	up	2.05311	0.00294737	--	--	GGGGGGTGGATGGGGGTGTCGAAAACAGGCCACTCTCCACACATGCATGGTTTATACGGCAGAAGGGTCACAAGCTTATGCCACAATCTCTGACCCTTTAAGACATGACGAGCAGGCAGTATGGGCACATCTGAAGCCTGTGTTAGATGAAGTTCAGTTCAATCCAAGAATTAATACTGTGCACTTCATGAGTGATGGCCCACTAACGCAATATAGGAATAGGAAAAATTTCTACTTGATGTGCACCTTGCCTTTTCTCCGTGGCATTAAGGAGATAACATGGAACTTTTCAGAGAAGGCACATGGAAAAGGCGCGCCAGATGGTGTTGGTGGCTCAATGAAAAGGATTGCCGATGCATTTGTGCTTCAAGGAGGTGATATCCAACAGCCTGAAGAGTT…
	c426320.graph_c0	up	2.31746	0.00296053	Tf	Transcription factor	GAGAAGGTGAGCGGCACTCAGCACAAGAAAGCGAGCGGCAAGAAAGAGACAGAGTATGAGACAGAAGAGAGAGAGAGAGAAGTTTAATCTACACACTCTCTTCTCTCCTAAATGTCAGTCTTATTCAAACAGATGTCAGGGAGACTGGGCCACAGAGCTGGATGGAGTAGGTGAGCTGTGAGCATGCATGCGGCTCTCTCTTCCTGGCGGCAGCTGGTTGGCAGGCTCTGTCAGGGGGCAGCGCTTGGGGGCCTCGCAACCCCGCTGAGTGGGAGACAGGTTTGATACACCATGACACCTTAGTTATTCATGCCCTCTTATTAGACCTCCGCACTGACACAAGGGATCATGGGAAGATATATATTTTTTTTTTTTGCAAGCCGAGATGAAGTAAAGCCA…
	c427287.graph_c0	up	2.07958	0.00297368	--	--	ATTGTGTTTAGGATCTCATTCGTAGGATTCGCACAGTTTTCACTCATAAGCTGCTAGTGTATTCCCTTTCTGTTTTTGGGCTCTAATCACACATGAAGGGGTCACAGGAGTCACTGATTTGACTGAAATCCACAGAATGATAACTTACGCCATAACAATCACGCTGAAGTCCAGCCAGTTCCAGGGGTCCCTCAGGAAGGTGAAGGGGCCGATGCAGAAACCCCGCGCCAGGATCTTTATCAACGACTCAAACGTGTAAATACCAGTGAAAGTGTACTCGACGTATTTGGCCCACTGCGCTGGTTCAGACATGGCCATGAAGCAGCAGTTCGTCAAAATAGTGAACATAATGAAAAGACTGAATAAAGAGTGAACTAAAATCCTTATTGATGCTCTTCT…
	c428384.graph_c0	up	2.21946	0.00301316	--	--	CATCTCTACTGTCTCAAAGTCACACGAGGGTTTCTACTCCTGCAAACACAGAGAGAGAGGAGAGTCACCCGAGAGCTGGATCTCAGTCACAGCTTCCTCCAGAACATCAGGATCTGATCTCAATCCTGTGATAGTTGGAGTGACTGCTGGACTCACAGTTTTGATCATTGTTGTCTTGGTCCTGCTGTGGCGCTACAGAAACTACAAAGGTGGAAGATCTCAGTCTCTCTCTCGTGTCGGTCAACAGAAGAACAGCAGTCAGACATCAGAGAAGAACCAGAGCGAAGCGGGATATAAAACACTCATGTCTGGAACTGCTCATATTTATGACTCTCTTGATGCCACAATTAATAATGACATAAGCACAGATACAGAAGACATTGTAAGTGGACCTACTGA…
	c429033.graph_c0	up	2.19368	0.00302632	Kcnip3	Kv channel interacting protein 3, calsenilin	AAAAATAAATAAATAAATAAATTATAAAATAATAGCTGAACAATGAAACAATTGTCTGGATTAGTACTTGACTAATGCAAATGTCTGATAATGTTTTTTGTCTCTCTTTGTTGAAACGTATATTTAATTACCTAATATTTAACATAGAAAAACTGTAACACCATTGAAATTGAAATAAAAGGAAGAATTTAAGCACATTCCTTCCAAAAGACAACCAACAAATCAATAAATCTATATTTCTTTGTTTGAATTTTGCATAATGTACTTACGTAATTATGTGAAATAATACATAAATAAGTCATGGCCTAATATAGACACACGTCACTTCACTTTCTCTTAAATGAACAAATAATTATTTTACAGTATACCGACATATGCACATCATGGATTAATTCACAG…
	c430541.graph_c0	up	3.39006	0.00306579	Sspo	SCO-spondin	GCAGCGAAATTCATGCGGCCCACAAGTCTTTTCATCGCAGTTGGCCTCGTCCGAGCCGTCAGCACAGTCTCTGCGCAGGTCACATCTCTTCTCCAAACTCACACACTCTCCGCTCCAGCAGCTGAACTGTTTGGAGGAGCAGAGTTTGGGCACCAGGGGGCGCTGTGAGGGAGTCACGGACCCACAGCGATCTTCATCGGATCCGTCGGGACAGTCCTCACGGCCGTCACACACAAGAGCAGCTTCCACACACCCGAACGTCCTGCAGGCGAACTGTCCTTCCACACACACAATTCTGGGCAAACCATCATCAGCGGGTGTAGATGTATACCAGAGTCCTGTCGTGTTGAAGTAGGGTGTAGGAGTCAGAATGTGAACGCCCGGTTCTCCCGTCGGACT…
	c432627.graph_c0	up	2.04262	0.00307895	--	--	GCAGCGACACCTTGCCAAACCAAATAGCATTCGTCAAACCACAGCCCCGAACCACACCGAGACCAAAGCGCACACGAGACACAGGCCAAATAAATATAAATATGTAAAAATATATAATATAAATAATATTTATATATATTATAGATTTTTAAATATTTATATTAATTTAGCCTATATGTCTACATATTTATATTACTCTATATGCCTTCGTTAAATAGCCTTCATTAACCACTGAGACAAAAAAGCGCACAGGTAATATCTATATAAATATTAATATAGCTAAACATGTACAAATATGTAATATAAAATATAAATCATTAAATATAATTAGTATATTATACAATATAAGTAATATAAAAATATGTAAATTTAAATAATGTTAAAGCAAAGTCTATCCTA…
	c432635.graph_c2	up	3.97314	0.00309211	--	--	GGATCAGGAGCATAAATTTCGTAGTGGGGGGAGGGGACAAATAACACAACATTTCTCAAGAGCCAATTTTGAAGGGGAAACAAATAACACAACTGAAACCGTACGTTTAAGTACAAGTTAACAGAGAAGAAATACTACTACATAATAATAGTGTAACGGGGAGATTGTGTCAAATTATACAACTTCAAGCTGTTGTGTCTGTTTGTAGAAATTACTATCCGTCAAGCAGGTAACATTATTAATGCTTACATAGTGGACTCATAGAAAAATATATTGGCATCATCTGTTTTAAAGAGAAAATAATCACTTCATACGATGTGAATGAAATAATAATTTTAGGCGGGACAACTCTGAGATGTTTTTATAAGCTTGTTTTTATATGTACCATGATAATTTTTC…
	c433707.graph_c0	up	2.21798	0.00310526	--	--	CTCTCATTCTGGTGTAATAATCAAAGAACGTTGCTAACTTACCATGGGCGCAGTGATATCACGCAGCAAGAGACAACTTTTAAATAGGACAAATTCCGGAAATCTTAGTCACTTTGCGGGCGAGATGATAATGGTCTAATCCGATCCAATGATCTATGCTATAGGCTGGAGCTATACATGGTATCGCCAGACTAAGGGAACTGCTGGATGAACGGGAGAAAGGTAAAAATCAATTGTTTTACTTGAGGGGAGGTGGAAAATGAGCTTAATTCCCCAAATGGTAGAATATCCCTTTAATTAGTTTGATAAAATACACCTGTGTTTACAACACTATTACACTGTAACATAACTTCTGTGGGATGGGTCTATTTAAACAGTCACAACAGGGAATCAAACTGC…
	c434940.graph_c0	up	2.41252	0.00313158	Pol	Pol-like protein	ATGAGAGAGAGAGATTTGATTTTTAACCCATACTTTTATTATGACAATACCAAAAAAAACATCAAACCATTATCACACAACCATTTAACACATCAAAAAACTAAAAATTAAATCCCCCTCAAACACAGTACAAAAAACCTCATTAAAACACCACTGCAATACAAAAGTTTCCAAATCCTGCATCTCTTTATAATATTTAAACTCAACCGAGATCCTGGACCTAATAAATGCCTTAAACAACAGTTCTCCATCTTGGCCATGTATATTATTAATCCTGTTTCTTCTTGAAATATACATGGCCATTTTTGCCTGGCCAACCATAAAGTTAATCAACTGCCATTTAAATCTTTGATTGCGGTTGTATCCTGCCCCATAAATGAAAGCCTTAGGGGTGAAAGT…
	c437514.graph_c0	up	2.08875	0.00315789	--	--	CCGGTCGACTAGAGGCATAAATTATGATTCATCAGGAATAGAGGGTGAAGCCTCCCGGACATGAGGTATCATCGTCGGGTCGCCGATTCATTTGGAGGGGGTGGATTGTAGCCTGTGAGTTCGAGGCATTCTATGTTGCCCTCTCTCTTTTCCCTCTTTCACTGCTTCCGATCGCTTTCACTCCCTCTCGGGTTGCTATGGTACCTAATGTGGGTGGGAGTGGTCAGAAATTGGGAACAGGCAGGTTTATAGGCACCTGGGGTCCTCATGCCGGGAGAGATACATTGTAGTTAGCTGCTAACGTGTCAGAGTGCAACAGTGCTTCGGGGTGCTGTTTGTAGCGCAAGGTATGTCCAAACAATATGTGTTGTATGACTAATTATTATTTGGGTTCAGTGC…
	c88088.graph_c0	up	2.5579	0.00323684	--	--	GTGAGCGAGTGTGAGAGTGTAAGTGTACATGTTACATACTGGCACAAAATTAGTTTCTTTGCATTTAATAGCAACATCTTGTGCTTTCCATTGCAGATATGTAACTGAACTGCTGGGAGGAGAGCAGTACATCTCCTGCTCAGTGGTATTGCCAGCCTTGTGCCACTTGTTCAAAATTATGGAGTCCACAGAGGATGATCCAGCGTATGTAGTTCAATTCAAAAATGATTTTACTTCAGACCTATCTAAAAGGAAGGACAGCACTAATCTCACATGGCTGAAGATCGCTACTGCAATTGACCCAAGGTTTAAAGACCTAAAGTGTCTTCCCAAAGATGAAAGGAATGAGGTGTGGGCTTCACTAAGCAAGCTGTTAATGGCACAGAGTCCTGGAAAACA…
