# Supplementary material for: Transcriptomic Profiles of Brain Provide Insights into Molecular Mechanism of Feed Conversion Efficiency in Crucian Carp (Carassius auratus)
Source: Int J Mol Sci. 2018 Mar 14;19(3):858. doi: 10.3390/ijms19030858 (PMC5877719; doi:10.3390/ijms19030858)
Supplement: Supplementary file 1 [file ijms-19-00858-s001.zip › Table S2.xls]

## Sheet: Sheet1
Table S2. Primers used in this study.
Unigene name or No.	Forward primer	Reverse primer	Target size (bp)	Amplification efficiency
β-actin	TATCCTATTGAGCACGGTATTG	CCTGTTGGCTTTGGGATTC	103	1
CaGuk1b	CTGGATTCCTTCCGTTCT	TTGCCCTCCTGTAGTTGT	117	0.98
CaMyh7	CTGGAGGGTGAAGTTGAA	AATCCTGAAGACGGGCTA	232	0.93
CaMgst3	CGGTAGAGTATCCTTGAGC	CTTGTCGCCATTCCTGTT	119	0.97
CaDgkk	AAGTGGCTGGAGTCGTAC	ATGCCAAGTATTGACTGATT	157	0.95
c282511.graph_c0	AGAGGGCTGTTTCATAAT	AGTGCTTTCTAAGGGTCA	199	0.94
c356058.graph_c0	GATGGGACCACTTTACTG	GGTCTCCTTACCCAGTTC	140	0.98
CaCdh26	CAACATTTAGCAGGAGGAG	TAGGCAGGTCTATGGGAT	198	0.94
CaGranulin	TTGCTGCAATGAGATGGT	AAATGCTGCGTGAAAGTG	111	0.98
CaEvx2	GGAGGAGGTATTGTCGTTGT	CTTCAGCCTCGCTACACG	101	0.99
CaTfap2d	AAGAATCGTTTGAAAGGTGCTA	TTCCAGGATTTGTTAAGTCAGG	165	0.98
